# Supplementary material for: A Comprehensive Analysis of RALF Proteins in Green Plants Suggests There Are Two Distinct Functional Groups
Source: Front Plant Sci. 2017 Jan 24;8:37. doi: 10.3389/fpls.2017.00037 (PMC5258720; doi:10.3389/fpls.2017.00037)
Supplement: Table S1 — An annotated list of the 795 identified RALFs and the sources of the genomes used in this study. [file Table1.XLSX]

## Sheet: Identified RALFs
ID	Clade	Subclade	Species	Protein Seq	Len
Amaranthushypochondriacus_AHYPO_007472	1		Amaranthus hypochondriacus	MADTKKLFTIISVGLFLALISAVDAGGDFDPTVMGLFSSGSGCKGTVGECLGGEEEFELDSESHRRILATSNYISYAALNRNRVPCSRRGASYYNCRPGAQANPYSRGCSAISRCARR	118
Amaranthushypochondriacus_AHYPO_010536	1		Amaranthus hypochondriacus	MADTRILLTIIAVGLLIASLSSVDAGTDFDPTVMGLFSSRSGCKGTVGECLGDEDEFEMDSEINRRILATNNYISYNALNRNRVPCSRRGASYYNCRPGAQANPYSRGCSAITRCARR	118
Aquilegiacoerulea_Aqcoe2G297700	1		Aquilegia coerulea	MARTSTSSSSSSFSSLVALTHLLVIFTIMLISTVDASGDQQLGWISTSSSTTTCKGTIAECELAGDEFELDSEINRRILATTQYISYGALNKNTVPCTKRGNSYYNCQTSGQANPYTRGCSAITRCRS	128
Arabidopsishalleri_Araha.10766s0004	1		Arabidopsis halleri	MQIDSKCNGTIAECSLSTAAEFEMDSEINRRILATTKYISYGALRRNTVPCSRRGASYYNCRRGAQANPYSRGCSAITRCRR	82
Arabidopsishalleri_Araha.2119s0020	1		Arabidopsis halleri	MNTRAIYAVIAILAIVISAVESTGDFGDSLDFVRAGSSSLFSGCTGSIAECIAEEEEMEFDSEISRRILAQKKYISYGAMRRNSVPCSRRGASYYNCQRGAQANPYSRGCSTITRCRR	118
Arabidopsishalleri_Araha.3147s0014	1		Arabidopsis halleri	MAKSFPLFLSLTILIFFIISSPPVQAGFANDLGSLEWATSGVHGSGCHGSIAECIGAEEEEMDSEINRRILATTKYISYQSLKRNSVPCSRRGASYYNCQNGAQANPYSRGCSAISRCRS	120
Arabidopsislyrata_493304	1		Arabidopsis lyrata	MRGLSTKSGAILIAILTVHFLFAAVTSQSTGFTGDFMQIDSKCNGTIAECSLSTAEEFEMDSEINRRILATTKYISYGALRRNTVPCSRRGASYYNCRRGAQANPYSRGCSAITRCRR	118
Arabidopsislyrata_477838	1		Arabidopsis lyrata	MNTRAIYAVIAILAIVISAVESTGDFGDSLDFVRTGSSSLFSGCTGSIAECIAEEEEMEFDSEISRRILAQKKYISYGAMRRNSVPCSRRGASYYNCQRGAQANPYSRGCSTITRCRR	118
Arabidopsislyrata_942323	1		Arabidopsis lyrata	MVNSRTIYAAVAILMIVIAAVEAGSYEDALGFVVRTGTTSNCKGSIAECIAEEEEFEFDSEISKRILASKKYISYGAMRKNNVPCSRRGASYYNCKRGAQANPYSRGCSTITRCRR	116
Arabidopsislyrata_470261	1		Arabidopsis lyrata	MAKSFPLFLSLTILIIFIISSPPVQAGFANNLDGLEWATNGVHGSGCHGSIAECIGAEEEEMDSEINRRILATTKYISYQSLKRNSVPCSRRGASYYNCRNGAQANPYSRGCSAISRCR	119
Arabidopsisthaliana_AT4G15800	1		Arabidopsis thaliana	MRGLSTKPVAIIIAILTVHFLFAAVTSQSSGDFVPIESKCNGTIAECSLSTAEEEFEMDSEINRRILATTKYISYGALRRNTVPCSRRGASYYNCRRGAQANPYSRGCSAITRCRR	116
Arabidopsisthaliana_AT3G05490	1		Arabidopsis thaliana	MTNTRAIYAVIAILAIVISAVESTGDFGDSLDFVRAGSSSLFSGCTGSIAECIAEEEEMEFDSDISRRILAQKKYISYGAMRRNSVPCSRRGASYYNCQRGAQANPYSRGCSTITRCRR	119
Arabidopsisthaliana_AT1G02900	1		Arabidopsis thaliana	MDKSFTLFLTLTILVVFIISSPPVQAGFANDLGGVAWATTGDNGSGCHGSIAECIGAEEEEMDSEINRRILATTKYISYQSLKRNSVPCSRRGASYYNCQNGAQANPYSRGCSKIARCRS	120
Brassicarapa_Bra012764	1		Brassica rapa	MRGLSIIAILTVLCLFSAAHSQSVDFAADFMPFETECTGSIAECSTATAEFEMDSEINRRILATTRYISYGALRRNTVPCSRRGASYYNCRRGAQANPYSRGCSAITRCRR	111
Brassicarapa_Bra001149	1		Brassica rapa	MNSRAIYAVIALLALVISAVNATGGFGDSLDFVRTGSSSLFSGCEGSIAECIAEEEEMEFDSDISRRILAQKKYVSYGAMRKNSVPCSRRGASYYNCQRGAQANPYRRGCSTITRCRR	118
Brassicarapa_Bra040217	1		Brassica rapa	MNSRAIYAVIALLAIVISSVDASGFSFGHSLDFVRTGSSSLFSGCEGSIAECIAEEEEMEFDSDISRRILAQKKYVSYGAMRKNSVPCSRRGASYYNCQRGAQANPYSRGCSTITRCRR	119
Brassicarapa_Bra036617	1		Brassica rapa	MVSSRVIYVVVAILVIATARVDANGYEDALGFMVQTGSSSNCRGSIADCIPQEEEFGLDSEISRRILASKKYVSYGAMRKNSVPCSRRGASYYNCQRGAQANPYSRGCSTITRCRR	116
Brassicarapa_Bra030513	1		Brassica rapa	MAKSFALFPTLMILGLFIISSPLVQAGFTNDLDGLEWTTTGVHDSSGCRGSIADCIGAEEEEMDSEISRRILATTKYISYQSLKRNSVPCSRRGASYYNCQNGAQANPYSRGCSSIARCRS	121
Brassicarapa_Bra033357	1		Brassica rapa	MAKSFSLFPTLMIVSIFLIISSPLIQAGFTDDLKGLEWSSTGVHGSSGCHGSIADCIGTEEEEMDSEINRRILATTKYISYQALKRNSVPCSRRGASYYNCQNGAQANPYSRGCSAIARCRS	122
Capsellagrandiflora_Cagra.3418s0008	1		Capsella grandiflora	MRGLSTKSGLIITAILAVHFLLLTAVTSQSAVDFMMPIESRCTGSIAECSLSVEEFEMDSEISRRILATTKYISYGALRRNTVPCSRRGASYYNCRRGAQANPYSRGCSAITRCRR	116
Capsellagrandiflora_Cagra.0410s0014	1		Capsella grandiflora	MNSRAIYAVIAILAIVISAVESTGGDFGGDSLDFVRTTIGGSSSSLFSGGCKGSIAECIAEEEEMEFDSDISRRILAQKKYVSYGAMRKNSVPCSRRGASYYNCQRGAQANPYRRGCSTITRCRR	125
Capsellagrandiflora_Cagra.0897s0087	1		Capsella grandiflora	MAKSFTLFPTLVILILFIVIISSPQIQAGFTNDLDGLEWATSGVHGGSGCHGSIAECIGAEEEEMDSEISRRVLATTKYISYQSLKKNSVPCSRRGASYYNCQNGAQANPYSRGCSKIARCRS	123
Capsellarubella_Carubv10007476m.g	1		Capsella rubella	MRGLSTKSVLIITAILAVHFLLLTAVTSQSAVDFMMPIESGCTGSIAECSLSVEEFEMDSEISRRILATTKYISYGALRRNTVPCSRRGASYYNCRRGAQANPYSRGCSAITRCRR	116
Capsellarubella_Carubv10014925m.g	1		Capsella rubella	MNSRAIYAVIAILAIVISAVESSGGDFGGDSLDFVRTTIGGSSSSLFSGGCKGSIAECIAEEEEMEFDSDISRRILAQKKYVSYGAMRKNSVPCSRRGASYYNCQRGAQANPYRRGCSTITRCRR	125
Capsellarubella_Carubv10002279m.g	1		Capsella rubella	MVMNSRIIFVVLVISMIVIVSVEAGGYEDVLGFVVRTRTSSDCKGSIADCIAEEEEFELDSEISRRILASKKYVSYGAMRKNNVPCSRRGASYYNCKRGAQANPYRRGCSQITRCRR	117
Capsellarubella_Carubv10016532m.g	1		Capsella rubella	MAKSFTLFPTLVILILFIVIISSPQIQAGFTNDLDVGHERGVHGGSGCHGSIAECIGAEEEEMDSEISRRVLATTKYISYQSLKKNSVPCSRRGASYYNCQNGAQANPYSRGCSKIARCRS	121
Capsellarubella_Carubv10012118m.g	1		Capsella rubella	MAKSFTLFPTLVILILFIVIISSPRIQAGFTNDLDGLEWATSGVHGGSGCHGSIAECIGAEEEEMDSEISRRVLATTKYISYQSLKKNSVPCSRRGASYYNCQNGAQANPYSRGCSKIARCRS	123
Caricapapaya_evm.TU.supercontig_9.207	1		Carica papaya	MAVAISMITIISIRTVDGGGGDNRLSSWEVLGKDSCRGSMAECVNGEDEELELMMNREIKRRVLATSQYISYDSLQRNSVPCSQRGASYYNCQQGAQANPYTRGCTAITRCRSS	114
Citrusclementina_Ciclev10023750m.g	1		Citrus clementina	MAKTLAFLLCVYLFLAALMMDSSTVVDAGVDQRLSWVPAKARCQGSMAECMADEEFGMDSEINRRILATTKYISYGALQRDSVPCSQRGASYYNCHAGAQANPYSRGCSAITRCRS	116
Citrusclementina_Ciclev10002897m.g	1		Citrus clementina	MAKLFSSCAALLVISAMIFMLNSLSAVDASGDLQHHLGWMPSGSLAIEEEEFELDSEINRRILATNKYISYGALQRNTVPCSRRGASYYNCQNGGQANPYNRGCSAITRCRG	112
Citrusclementina_Ciclev10018198m.g	1		Citrus clementina	MASEANAFDSGSWGRLTNIGRIEDDTEVLMPAEDSLPCNRRGASYYNCNGGGPANPYRRGCTAITNCQRATA	72
Citrussinensis_orange1.1g033577m.g	1		Citrus sinensis	MAKTLAFLLCVYLFLAALMMDSSTVVDAGVDQRLSWVPAKARCQGSMAECMADEEFGMDSEINRRILATTKYISYGALQRDSVPCSQRGASYYNCHAGAQANPYSRGCSAITRCRS	116
Cucumissativus_Cucsa.097250	1		Cucumis sativus	MSSDRSLNWLSTEARCHGRSISECMMHIEFEMDSEINRRILATSSYISYKSLRANNIPCSRRGSSYYNCQPGAEANPYQRGCTAITRCRS	90
Cucumissativus_Cucsa.205730	1		Cucumis sativus	RAREKVTMATTVSFLLPIFLLVAILTVSSTAKTPSWVLDGAHARCHGSMAECMMEDIEFQMDSEINRRILADLNYISYDALKANSVPCSRKGASYYNCQPGAEANPYDRGCNAISRCRS	119
Eucalyptusgrandis_Eucgr.H04532	1		Eucalyptus grandis	MASIFSPSPRSCLFLISALVLASLLASAVHGGGVSEHGHRLGWAGGAGGSRCEGSIAECLAAGGDGEGEFDLDSESNRRILATSSYISYGALKRNTVPCSRRGASYYNCRPGASSNPYSRGCSAITRCRG	130
Eucalyptusgrandis_Eucgr.K03354	1		Eucalyptus grandis	MDNTSKRLHVFLALLAIAAFSITISCASEHADLHQASYFVWRSECQGDSIGECRVLGEETESERRILATRQYISYGALRRNSAPCSQRGASYYNCRAGGQSNPYSRGCSQITRCRGG	117
Eutremasalsugineum_Thhalv10026579m.g	1		Eutrema salsugineum	MRGFSRKSGAAAIFPIIAILTVHWLISVATSQSVGFAADFMPIETECTGSIAECSTAAAEEFEMDSEINRRILATTRYISYGALRRNTVPCSRRGASYYNCRRGAQANPYSRGCSAITRCRR	122
Eutremasalsugineum_Thhalv10021783m.g	1		Eutrema salsugineum	MKSRAIYAVIAILAIVISAVDASVGDFGGSLDFVRTGSSSLFSGCKGSIAECIAEEEEMEFDSEISRRILAQKKYVSYGAMRKNSVPCSRRGASYYNCRRGAQANPYRRGCSTITRCRR	119
Eutremasalsugineum_Thhalv10005147m.g	1		Eutrema salsugineum	MVNPRMIYVFLAIFVIVIAVVEAGGYEDSLGFVVKTGSSGKCKGSMADCIAEEEEEFELESEISRRILDSKVYISYGALRRNVVPCSRRGASYYNCERGAEANPYSHGCSIITRCLRAEL	120
Eutremasalsugineum_Thhalv10009124m.g	1		Eutrema salsugineum	MAKSFALFPTFVILIFFIVIISSPPVQAGFTSEIDGLEWTTNGVHGSGCHGSIAECIGAEEEEMESEINRRILATTKYISYQSLKRNSVPCSRRGASYYNCQNGAQANPYSRGCSAIARCRS	122
Fragariavesca_gene10567-v1.0-hybrid	1		Fragaria vesca	MAAQALLHQQWLCFSSNPISTTTTRPWLPARTTTLSFFQIHKKLIPCSSSSSTSQSPEANTETAESCVNLGLQLFSKGRVKDALVQFETALNLDPNPIEAQAALYNKACCHAYREYNLKFGTILNDPDLASFRALPEFKELQEEARIGGEDIGYSFRRDLKLISEVQAPFRGVRRFFYVAFSAAAGISTFFTVPRLFRAISGGDGAPALLETAGNVAINVGGFTVLVALFLWENKKEEEQLAQISRDESLSRLPLRLSTNRVVELVQLRDTVRPVILAGKKETVNSSMQQAARFRTDLLLRGVLLVPVIFGEVRAPKIEKKGFGTSSKAAAALPSIGEDFEKRTQSITAKSKLKAEIRFKAEVVSPEEWESWIRDQQKSEGVTPGEDVYIILRLDGRVR…	576
Glycinemax_Glyma.10G152000	1		Glycine max	MAKSCSLAMMLISAATVLVAMSRWPTAVGGGGDHHLGMGWASTCKGSIAECLGGEEYELDSEINRRILATNKYISYGALQRNTVPCSRRGASYYNCRPGAQANPYSRGCSAITRCRS	117
Glycinemax_Glyma.20G236400	1		Glycine max	MAKSSSLAITLICAATVLVAMSRWPTAVGGGDHHLGMGWVSSTCKGTIAECLGGEEYELDSEINRRILATNKYISYVALQRNTAPCSRRGASYYNCRPGAQANPYSRGCSAITR	114
Malusdomestica_MDP0000557646	1		Malus domestica	MASLHSFSLLLLICASILVVGSSNGDQHHLSWMPTAXAKSASCKGSIAECALAAGDDEEFDMDSEISRRILATTKYISYGALQRNTVPCSRRGASYYNCKPGAQANPYNRGCSAITRCRIVVLQISNKLQQKPNLYLQFSIPTNEKEKHSVMAQEDLSVPVQQQMTEEEEQRLKYLQFVQVAAAHAAVCFINLYGFAKERSGPLKPGVESVEGTVKTVVGPVYNKYHDVPAHLLTFVDRKVDQSVTKLDSRVPPLVKQASSKALSAAQKAPEAARAVASELKRAGVVDTASSCAKSVYSKCEPAAKDLYAKYEPQAEQYAVSAWRKVNQVLPKVVDVVVPTAAYCTEKYNQTVQSTAEKGYRVSYYLPLVPTEKIAKVFAEKAPEAEPLLASHGETEVA…	401
Malusdomestica_MDP0000608906	1		Malus domestica	MASLHSFSLLLLICASILAVGSSSEDHHHLSWIPAAASKSACKGSIADCALAAGNDEVEFDMDSEISRRILATSNYISYGALQRNTVPCSRRGASYYNCQPGAQSNPYSRGCSAITRCRIPTNEKEKYSVMAQEDLSVQVQQQMTAEEEQRLKYLQFVQVAXAYAEVCFTNLYGYGKERSGPLKPGVESVEGTVKTVVGPVYNKYHDIPAHLLTFVDRKVXLSVTKLDSRVPPVVKQASSKALSAAQKAPEAARVVASELKRAGVVDTASSCAKSVYSMCEPTAKDLYAKYEPKAEQCAVSAWRKVNQVLPKAVDVVVPTAAYCSEKYNQTVQSTAEKGYRVSSYLPLVPTEKIAMVFAEKAPEAEPLVASHGEADVAIH	380
Mimulusguttatus_Migut.N02079	1		Mimulus guttatus	MVGAWKILLAICFTASLLLAQASAGGDHRDAAAAAVGWVMPSARSGCKGTVAECLGNEDEEFEMDSESNRRILATRRFISYGALESDSVPCSRRGASYYNCRPGAQANPYNRGCSAITQCRS	122
Mimulusguttatus_Migut.O00419	1		Mimulus guttatus	MVGAWKILLAICFTASLLLAQASAGGDHRDAAAAAVGWVMPSARSGCKGTVAECLGNEDEEFEMDSESNRRILATRRFISYGALESDSVPCSRRGASYYNCRPGAQANPYNRGCSAITQ	119
Musaacuminata_GSMUA_Achr2G01650_001	1		Musa acuminata	MIIADSVSIMGVWKKAGLFLPNPQMAKLMQSIRLLVALVLLARAAAGEAGAELPLGWIPSSLSGCRGTIAECLAGEEFDLGSEAGRRILATSSYISYGALKRDTVPCSRRGASYYNCRPGAQANPYSRSCSAITQCRGG	139
Musaacuminata_GSMUA_Achr3G23990_001	1		Musa acuminata	MAKLMQRLVLLAALLLLVAAAGLTPAAAAADGGAGGDLPLGWIPSLSGCRGSIAECLAGEEFDLGSEVSRRFLATSSYISYGALKSDTVPCSRRGASYYNCRPGAQANPYSRSCSAITQCRGG	123
Musaacuminata_GSMUA_Achr11G25470_001	1		Musa acuminata	MMMRPTQSSLLSVALLLLLLLAAAAAASGGGGGEVPLAWVPSLSGCRGTVAECLAGEQFDLGAEVTRRMLATSNYVSYGALKRDTVPCSSRGASYYNCRPGAQANPYSRSCSSIAQCRG	119
Musaacuminata_GSMUA_Achr8G06690_001	1		Musa acuminata	MAKLVESSLLVAAILLVAGAAAITPAAASGEGGELPLGWIPALAGCRGTIAECLAGEEFDLGSEVTRRILATSSYISYGALKRDTVPCSRRGASYYNCRPGAQANPYSRSCSAITQCRG	119
Musaacuminata_GSMUA_Achr11G18350_001	1		Musa acuminata	MAGLKAFIFFPVALLLFLAGNALATAGGESGSQLPLGWIPSLSGCRGTVAECVAGDEFDLGSEVTRRILATSRYISYNALRRDTVPCSRRGASYYNCRPGAQANPYSRSCSAITRCRG	118
Musaacuminata_GSMUA_Achr1G26680_001	1		Musa acuminata	MSLGLLLVLLSAAAAAAASGDELSLGWIPVRSGCSGSVAECVAGEEFELGSEVTRRILARSYYISYAALRRDSVPCSRRGASYYNCRPGARANPYSRSCSAITRCRR	107
Musaacuminata_GSMUA_Achr7G03730_001	1		Musa acuminata	MARLTALPLLALAVIFVFFLVVAEGGSSGGAGDELALGWIPAGSGCRGSIAKCLAGEEFELGTEVTRRILARSYYISYNALRRDSVPCSRRGASYYNCRPGARANPYSRSCSAITRCRR	119
Phaseolusvulgaris_Phvul.007G197000	1		Phaseolus vulgaris	MAKSCSLAVVMICAATVLVAMSRCPTAVGGGDHHLGMGWGSTCRGSIAECLGGEEYELDSEINRRILATNKYISYGALQRNTVPCSRRGASYYNCQPGAQANPYSRGCSAITRCRS	116
Populustrichocarpa_Potri.013G017400.1	1		Populus trichocarpa	MARLSSFFLISATVLILMVMGWPSTVQGNGDHHHHHLGWIPTTATTRSSICDKGSLAECMAEEDGEEFGMDTEINRRILATSRYVSYGALQKNNVPCSRRGASYYNCKNGAQANPYSRGCSRITRCRG	128
Populustrichocarpa_Potri.005G025800.1	1		Populus trichocarpa	MAKRSSWFLISATILILMAMGLSSTVQGSGDHHLGWIPATRSSVCKGSIAECMAEDGEEFEMDTEINRRILATTKYVSYGALQRNNVPCSRRGASYYNCQRGAQANPYSRGCSRITRCRS	120
Prunuspersica_ppa020353m	1		Prunus persica	MFTATLIISTWTVHAGSDHGLSWVPGRTRCQGSIAECMADDEFDMDSQINRRILATSQYISYGALQRNTVPCSRRGASYYNCKPGAESNPYNRGCSAIARCRS	103
Salixpurpurea_SapurV1A.0066s0250	1		Salix purpurea	MARFSSCFLISAAVLMILMVMGLPSTVQGSGDHHHHLGWIPAASTATRSSICDKGSIAECMAEEDGEEFEMDTEISRRILATTKYVSYGALQKNNVPCSKRGASYYNCQNGAQANPYSRGCSRITRAKKEEEEEEERSWWC	141
Salixpurpurea_SapurV1A.3238s0020	1		Salix purpurea	MARFSYCFLISAAVLMILMVMGLPSTVQGSGDHHHHLGWIPAASSSTRSSICDKGSIAECMAEEDGEEFEMDTEISRRILATTKYVSYGALQKNNVPCSKRGASYYNCQNGAQANPYSRGCSRITRAKKKKKKKKGVGGVDSLVEILLS	149
Salixpurpurea_SapurV1A.0186s0130	1		Salix purpurea	MARWSSCFLISATILILTVVGLSSTVQGSGDHHLGWIPTTTTTTTRSSICNKGSIADCMAEDGEEFEMDTEINRRILATSKYISYGALQKNNVPCSRRGASYYNCQRGAQANPYSRGCSRITRCRS	126
Salixpurpurea_SapurV1A.4637s0010	1		Salix purpurea	MARWSSCFLISATILILTVVGLSSTVQGSGDHHLGWIPTTTTTTTRSSICNKGSIADCMAEDGEEFEMDTEINRRILATSKYISYGALQKNNVPCSRRGASYYNCQRGAQANPYSRGCSRITRCRS	126
Solanumlycopersicum_Solyc01g067900.2	1		Solanum lycopersicum	MAKVKSLSIFFISSIFSVVIVALLSPAAAGSAAAVAATGSHQLSYFPMTLSSSSSPICDGSIGDCLAEEDENEFGMESESSRRMLAYRRRYISYGALSSNRVPCSRRGASYYNCRPGAQANPYQRGCSAITRCRH	135
Solanumtuberosum_PGSC0003DMG400022851	1		Solanum tuberosum	MAKVKSLSIMFISSIFFIVIVALSSPAVAGSAAAVAASGSHQLGYFPMTLSSFSPICDGSIGDCLAEEDEDEFGMESESSRRMLAYRRRYISYGALSSNRVPCSRRGASYYNCRPGAQANPYQRGCSAITRCRH	134
Amaranthushypochondriacus_AHYPO_007473	2	A	Amaranthus hypochondriacus	MGNPKCLLLILALGFLAVGMLNVDAKGVDTMKHLTMTRPICSGSMAECLAGDELDELEFLLDSETNRRILKSKSNYISYGAMNKNRVPCSRRGASYYNCKPGAQANPYSRGCSNISRCRRG	121
Amaranthushypochondriacus_AHYPO_010535	2	A	Amaranthus hypochondriacus	MGNPKCLLLILALGLFALGMLTVDAKDVKSPSKLTLTRPICSGSMAECLVGDELDELEFMFDSDTNRRILKSQSNYISYGALNKNRVPCSRRGASYYNCKPGAQANPYTRGCSNISRCRRG	121
Amaranthushypochondriacus_AHYPO_016148	2	A	Amaranthus hypochondriacus	MLLISTVDSSIGGYDLDQWMVSSDSSMVSCQDDGIIGECLEDEFQFDSESNRRMLASRRYISYGALRRNYVPCSRRGASYYNCRPGASANPYRRGCSRIARCRRS	105
Ananascomosus_Aco005608	2	A	Ananas comosus	MEPSRSCSVPALLLSLLTLATLMASPSAYVFYVGGRDGWVPNPSESYAAWSSRNRFQVNDTLVFKYNKSVDSVLVVGAAAYGACNVSGPVQRMDTGDDAFRLDRSGPFYFISGSSDRCANGEKLLVVVLAVRNKPPPPSTPAAPVTSRPSPIRYLHRRLLPSLPSHPHPHPRPRPLHSHIVPTTSQELARLLSSVAAGPRDDSDLSVAGPNAAGLRPRRPPAAEGLLLRRRLLRPRRPPPPLPLGCDGFVAGQCADEDEDEQIGAEAAAAAMVRRVLYGNGQRYISYGALKRDQIPCSRRGQSYYNCKRHANKGSVALLEIKINSLIYFRKEA	333
Arabidopsislyrata_929488	2	A	Arabidopsis lyrata	MRGLSRNSGAAAIFAILVILTVQFWSVTVSSQSIEFAGDFPPFETECRGTIAECSVSAALGEDGDLFYGGGEMGAEFEMDSEINRRILATRRYISYGALRRNTVPCSRRGASYYNCRRGAQANPYSRGCSTITRCRR	137
Arabidopsisthaliana_AT3G16570	2	A	Arabidopsis thaliana	MRGLSRNSGAAAIFAILLILAVHNWSVAVSSQSTEFAGDFPPFETECRGTIAECSVSAALGDGGDLFYGGGEMGEEFEMDSEINRRILATRRYISYGALRRNTIPCSRRGASYYNCRRGAQANPYSRGCSAITRCRRS	138
Brassicarapa_Bra001636	2	A	Brassica rapa	MRGLSINSGAAAIFAIFVILAVQYLSVAAVSSQSLDFPPFETECRGTIAECSVSAALVEEGDLFYGGGMGAEFEMDSEINRRMLATRRYISYGALRRNTVPCSRRGASYYNCRRGAQANPYSRGCSVITRCRR	133
Brassicarapa_Bra022168	2	A	Brassica rapa	MRGLSRNSGTAAILAIFAILAVQHLTVAADFPPLETECRGTIAECSVSAAFGDEGDLFYGGGMGAEFEMDSEINRHMLANRRYISYGALRRNSVPCSRRGASYYNCRRGAQANPYSRGCSVITRCRR	127
Brassicarapa_Bra039434	2	A	Brassica rapa	MNSRAIYAVIAILAIVISAVNASVGDFGGSLDFVRTGSSSLFSGCKGSIAECIAEEEEMEFDSDISRRILAQKNVALRRILTAVDAAPSQGADVEE	96
Capsellagrandiflora_Cagra.1917s0011	2	A	Capsella grandiflora	MRGLSVTTAAIFAILVILTVQYWSVAVSSQSVELSGDFPPFETECRGSIAECSVSAEGDLFSGGGGMGAEFEMDSEINRRILATRRYISYGALRRNTVPCSRRGASYYNCRRGAQANPYRRGCSVITRCRR	131
Capsellarubella_Carubv10015749m.g	2	A	Capsella rubella	MRGLSVTTAAIFAILVILTVQYWSVAVSSQSVELSGDFPPFETECRGSIAECSVSAEGDLFSGGGGMGAEFEMDSEINRRILATRRYISYGALRRNTVPCSRRGASYYNCRRGAQANPYRRGCSVITRCRR	131
Caricapapaya_evm.TU.supercontig_48.92	2	A	Carica papaya	MANQYLFSSRRFLLLICAILMVITESWSVGASGDHQHQLGWIPTGVSTCKGSMAECLAAGELEGEFLMDSEINRRILATTKYISYGALQRNSVPCSRRGTSYYNCQQGGQANPYNRGCSAITRCRS	126
Caricapapaya_evm.TU.supercontig_16.170	2	A	Carica papaya	MGTSNKPFASVLLICAILAVLVSLSASSSVVGFVGDHHQMGFFPMQSGCSGSIAECFGNGSGELFDDEVEFQMTSESTRRILATTRYISYGALRRNSVPCSRRGASYYNCRPWRDTLIAKLIMYKMQSFTLVGKIF	136
Citrusclementina_Ciclev10006201m.g	2	A	Citrus clementina	MRASKFSAFSLLLAAIILAVHVASSSSSGVDFDGLGHQLGFIPVKSECRGSIAECMSVEGDDGDQELDLEFAMDGEINRRILAMRRYISYGALRRNSVPCSRRGASYYNCRAGGQANPYSRGCSAITRCRR	131
Citrussinensis_orange1.1g032876m.g	2	A	Citrus sinensis	MRASKFSAFSLLLAAIILAVHVASSSSSGVDFDGLGHQLGFIPVKSECRGSIAECMSVEGDDGDQELDLEFAMDGEINRRILAMRRYISYGALRRNSVPCSRRGASYYNCRAGGQANPYSRGCSAITRCRR	131
Citrussinensis_orange1.1g033302m.g	2	A	Citrus sinensis	MRASKFSAFSLLLAAIILAVHVASSSSSGVDFDGLGHQLGFIPVKSECRGSIAECMSVEGDDGDQELDLEFAMDGEINRRILAMRRNSVPCSRRGASYYNCRAGGQANPYSRGCSAITRCRR	122
Citrussinensis_orange1.1g034223m.g	2	A	Citrus sinensis	MDLKVVMMLFMVAAAVVDSSAHGSSSWGRINNINRVEDPNEMLMPTEDSRRQLLGTWYSSYGALEGNSVPCDAPGSSYYNCNGRGLSRPTATAPRRSDSLD	101
Cucumissativus_Cucsa.091080	2	A	Cucumis sativus	MAMAGFNSPTFFLICAAVFLIFSCSSTTVHAGLGIQHSLAWIPNQSTCKGSIAECFGGEEFEFDSEINRRILATSQYISYGALRRNNVPCSRRGASYYNCQPGAQANPYSRGCNAITRCRS	121
Cucumissativus_Cucsa.172250	2	A	Cucumis sativus	MGISRVSSLLAVFLILAPHFVFSMAAAVDFSGDHELLFVPTTSDFFDDNDDFGFGMEFQMDSEINRRILATTRYISYGALRRNNVPCSRRGASYYNCRPGAQANPYTRGCSAITRCRS	118
Eucalyptusgrandis_Eucgr.H01161	2	A	Eucalyptus grandis	MANAPSASILSFFLSIAILLVSSITANAGGDRELSWMLPAPLRAPGCQGPIAECLAEDEFGMDSEISRRILATMPRHISYDALQPGTVPCSLRGASYYNCRPGAEANPYNRPCSVITKCRS	121
Eucalyptusgrandis_Eucgr.B01916	2	A	Eucalyptus grandis	MANLKSFMILALLFAVAALSIADAQSSEAGHLGFIPANGSRQCTGSLAECMSEEEEFAMDSESNRRILASSKYISYGALQRNSVPCSRRGASYYNCKPGASSNPYNRGCSSISRCRS	117
Eucalyptusgrandis_Eucgr.B01311	2	A	Eucalyptus grandis	MRRTAGSGQLFQALLVAFVFLALSAPAPAASSSSSGLDFAAAVIPYPAGGECRGTIAECLAAGGGGGEWEWGEELAMDSETNRRILAGRRYISYGALRRNVVPCSRRGASYYNCRPGAAANPYSRACSRITRCRG	135
Eutremasalsugineum_Thhalv10021739m.g	2	A	Eutrema salsugineum	MRGLSRNSGTAAIFAILVILAVQHWSVAVSSQSVEFAGDFPPIETECRGTIAECSVSAALGDEGDLFYGGGMGAEFEMDSEINRRILANRRYISYGALRRNSVPCSRRGASYYNCRRGAQANPYSRGCSVITRCRR	136
Fragariavesca_gene22211-v1.0-hybrid	2	A	Fragaria vesca	MASSSTIEAGGDLSWIPTTVSGLVSDDEFELDSEINRRILATSNYISYGALQRNTVPCSRRGASYYNCKPGAQANPYNRGCSAITSVSFDKYIRSNCTWAEMNGRNRKDNLNSVWNGRNTKDNLSSVLGLGGHLKEETSCLTNVLGAWRDLLRQYPQNQLGYMLQYYYKKVKHEAKCDFRPYHCPYPGSECSAIGDI	197
Fragariavesca_gene06890-v1.0-hybrid	2	A	Fragaria vesca	MATSSFSSLLLCFLFICSILAAHSTASSSAVDFGWGSGGLIGDLDEELELQMDSEISRRILATSKYISYGALRRNSVPCSRRGASYYNCRPGAQANPYSRGCSKITRCRH	110
Glycinemax_Glyma.03G213000	2	A	Glycine max	MSSVSFLLALFMVVALSIFPSIVGAIGEHRLRWVPETTTPCQSSIEECMAEGEFGMDSESHRRILATSQYISYKALQRNTVPCSRRGASYYNCKPGADANPYTRGCPTITRCRNS	115
Glycinemax_Glyma.19G209900	2	A	Glycine max	MSSVTFLLALIMVVALSMFPSIVGAIGEHRLRWVLKTTTPCQGSIEECMADGEFGMDSESHRRILATSQYISYKALQRNTVPCSRRGASYYNCKPGADANPYTRGCPTITRCRNS	115
Glycinemax_Glyma.07G247500	2	A	Glycine max	MGSSTFCAFFLLCAILAVHVAQSSSSTLDLDAFFLPLKSGCRGSVAECSLLAGDDAEFLMESESNRRILAGRSYISYGALRRNTVPCSRRGASYYNCRPGAQANPYSRGCSAITRCRR	118
Glycinemax_Glyma.17G026400	2	A	Glycine max	MGSSTTFCAFFLVCTILSVHVAQSSSSTLDLDTFFLPLKSGCRGSVAECSLLAGDDDTEFLMESESNRRILAGRSYISYGALRRNTVPCSRRGASYYNCRPGAQANPYSRGCSAITRCRR	120
Glycinemax_Glyma.03G236000	2	A	Glycine max	MECHCVTQGSFKTWLQIMVPLFCKTKSRRNRERERRGIVIVTSQASFKDREERTKQSQQTQTNKQTSMANSYTWLFLAISATLLLLLSSSPTANAGALGMEMTWIPSMPMEEEFQLDSEISRRILATTKYISYGALQRNTVPCSRRGASYYNCQPGAQANPYSRGCSAITRCRS	174
Glycinemax_Glyma.19G233700	2	A	Glycine max	MIFQQPSKTEKKEENNLNKQTSMANTYSWLFLAICATLLLLLSSSPTADAGALGMEMTWIPSMPMEEEFQLDSEISRRILATTKYISYGALQRNTVPCSRRGASYYNCQPGAQANPYSRGCSAITRCRS	129
Gossypiumraimondii_Gorai.007G129000	2	A	Gossypium raimondii	MANPSCFLLPVSLIFVALIMALSTVDTSAEHHLSWSPNKSGCQGSMAECMAEDEFDMDSEINRRILQTTQYISYGALQRNTVPCSQRGASYYNCQPGAQANPYNRGCSAITRCRS	115
Gossypiumraimondii_Gorai.004G142100	2	A	Gossypium raimondii	MANTSSFLLGVSLVLTTLLIATSLTVYSSGLVETEGSGFHDWMAECMAMGELEMESEISRRVLESNTRYISYGALQGDTVPCSRRGASYYNCPPGADANPYDRGCSTINRCRH	113
Gossypiumraimondii_Gorai.004G052800	2	A	Gossypium raimondii	MSFFRLFFTSSLKNKLAPPFLSCPDINKPKQKKEKKKMANPSGFLLAISLLLTTTLITAVLAAESSGVHHLSWVPATVNKSGSCKDSTAECMANVDDDEFDIGSEIKRRILQTTTYISYKALQRDTVPCSRRGASYYNCRPGAEANPYTRGCSTITRCRR	160
Gossypiumraimondii_Gorai.004G239600	2	A	Gossypium raimondii	MAVLNSCKLVWICAVIVAAALMVAVDASGDHHYHNQKILGWIPTPTRSSCNGSIGECLGGEEEFELDSEISRRVLQTTRYISYGALQRNTVPCSRRGASYYNCQPGAQANPYNRGCSRITRCRG	124
Gossypiumraimondii_Gorai.007G299900	2	A	Gossypium raimondii	MTLDLDEPNSEEAYSPRQLARRVRGHTSQDGVTNYIRRKDCEPSTKLKQQRRKQKKKRKSKAKTSKPRNKDFEFAMAVLNYKLVVICATLMAAAAAAVMTVDASGDHHLQHPILGWIPTRSPCKGSIAECLAGEEFELDSEISRRILATTRYISYGALQRNTVPCSRRGASYYNCKPGAQANPYNRGCSRITRCRG	196
Gossypiumraimondii_Gorai.002G028300	2	A	Gossypium raimondii	MRSSRFSMFLAICAILAVHVAVTTSSPTFDFAGDHFLQIKSECSGSIAECLMQGGEDSSDFDAEFAVGSEISRRILAARRYISYGALRRNTVPCSRRGASYYNCRPGAQANPYSRGCSRITRCRR	125
Gossypiumraimondii_Gorai.011G190000	2	A	Gossypium raimondii	MSALRNKWSVHKDGWKTQKTRSSKMGSSRFSFSFLAICAILAIHVAASASSPMLDFGGDHFLPIKSECGGSIAECLMLSGEDSSEFDGEFAMDSEINRRILATRRYISYGALRRNTVPCSRRGASYYNCRPGAQANPYSRGCSRITRCRR	150
Gossypiumraimondii_Gorai.005G060200	2	A	Gossypium raimondii	MGSSRISFTFLAISTILAVHVALSSSSPTLDSVGGYFLPIKPECSGSIAECLMLSGEGFSDFDAEFAMDSEISRRILARTRYISYGALRRNTVPCSRRGASYYNCRPGAQANPYSRGCSRITRCRR	126
Linumusitatissimum_Lus10000502.g	2	A	Linum usitatissimum	MGRSQLRGLLLICTILLLQLAVSTSTAIDFLPVKSGGGGCNGSIAECMMTTMIDGEGDDEEFAMESESARRILASRRYISYGALRRNSVPCSRRGASYYNCRGGARANPYTRGCSRITRCRY	122
Linumusitatissimum_Lus10037512.g	2	A	Linum usitatissimum	MGRSQMRGFLLICAILSLHLAVSTSTAIDFLPVKSGGGGCNGSIAECMIDGEEFAMESESARGILASRRYISYGALRRNSVPCSRRGASYYNCRGGARANPYSRGCSRITRCRY	114
Malusdomestica_MDP0000202451	2	A	Malus domestica	MANSSAIIFSLAFVAALIISVDAGGDHGVSWVPVRPRREGSVAECMDDRDDEFGMDSEISRRILATSRNISYEALQRNTVPCSQRGASSNNCKPGAQNQSNPYNRGCSANARCRS	115
Malusdomestica_MDP0000281490	2	A	Malus domestica	MANSSAIIFSLAFVAALIISVDAGGDHGVSWVPVRPRREGSVAECMDDRDDEFGMDSEISRRILATSRNISYEALQRNTVPCSQRGASSNNCKPGAQNQSNPYNRGCSANARCRS	115
Malusdomestica_MDP0000440839	2	A	Malus domestica	MANSSAIIFSLIFXAALVISVDAGGDHGVSWXPVRPRCEGSVAECMDDRDDEFGMDSEISRRILATSRNISYEALQRNTVPCSQRGASSNNCKPGAQNQSNPYNXGCSANARCRNGNVETFKEKVEIDEVNKWVSLTALEGSHVLDNYKSYKIIFQVTPKSEGGL	165
Malusdomestica_MDP0000446534	2	A	Malus domestica	MANSSAIIFSLIFAAALVISVDAGGDHGVSWAPVRPRCEGSVAECMDDRDDEFGMDSEISRRILATSRNISYEALQRNTVPCSQRGASSNNCKPGAQNQSNPYNRGCSANARCRS	115
Malusdomestica_MDP0000480281	2	A	Malus domestica	MANSSAIIFSLAFVAALIISVDASGGHGASWVPVRPRCEGSVAECMDDHDDVFGMDSEISRRILATSQYISYGALQRNTVPCSQRXASYYNCKPGXQSNPYNRGCSAIARCRS	113
Malusdomestica_MDP0000267637	2	A	Malus domestica	MANSSTIIFSLALVAALIISADAGGDHRVSWVPLRPGCEGSVAECMDDHDVEFGMDSEISRRILATSQYISYGALQRNTVPCSHRGASYYNCKSGAQSNPYKRGCTAIARCRS	113
Malusdomestica_MDP0000132548	2	A	Malus domestica	MGSSSSRTPSLFGCIFICAVLAAHLVVIASASAVDFSGGHQLGDLSWASTRSAAGGLITDEDEDAEMQMDSEINRRILATSRYISYGALRRNTIPCSRRGASYYNCRPGAPANPYRRGCSSITRCRR	127
Malusdomestica_MDP0000801478	2	A	Malus domestica	MQMDSEINRRILATSRYISYGALRRNTIPCSRRGASYYNCRPGAPANPYRRGCSSITRCRR	61
Malusdomestica_MDP0000120328	2	A	Malus domestica	MGSSNSRTPSLFGCIFICAVLAAHLVVIASASAVDFSGGHQLGDLSWGSTRSAAGGLIADEDEDAEMQMDSEINRRILATGSYISYGALSRNTVPCSRRGASYYNCRPGAPARHRSPANPYRLGRSVVTRCRR	133
Malusdomestica_MDP0000132549	2	A	Malus domestica	MEWHLPVITPKPSGIFSPTITKFKNPQTTASQKLEILDKTEIKKMGSSSSRTPSLFGCIFICAILAAHLVVIASASAVDFSGGHQLGDLSWGSTRSAAGGLIADEDEDAEMQMDSEINRRILARARYISYGALKRNAARHRSPANPYRLGCSAVTRCRR	159
Malusdomestica_MDP0000221966	2	A	Malus domestica	MGSSSSRTPSLFGCILICAIXAAHLVAIASAVDFSGGHQLGELSWGSIRSAAGGLIADEDEXAEMLMDSEINRRILAWRRRYISYGALRRNTVPCSRRGASYYNCRPGAQANPYRRGCSAITRCRR	126
Malusdomestica_MDP0000768504	2	A	Malus domestica	MGSSSSRTPSLFGCILICAILAAHLVAIASAVDFSGGHQLGELSWGSIRSAAGGLIADEDEEAEMLMDSEINRRILAWRRRYISYGALRRNTVPCSRRGASYYNCRPGAQANPYRRGCSAITRCRR	126
Medicagotruncatula_Medtr7g108600	2	A	Medicago truncatula	MSNVSFLLLPLYLFMVSTSIFPATSSATGEHHLRWVAPMTTPTCQGSIEECIEEGEFGMNSESHRRILATTHYISYRALQRNTVPCSHKGASYYNCQTGAEANPYSRGCATITRCRNS	118
Medicagotruncatula_Medtr7g113080	2	A	Medicago truncatula	MASNFYSQLFLVICATLLMTTMMSSSPTVDAAGGFELGGMEWIHQTKTATCEGSIADCMLQQGEEEFQFDNEINRRILATTKYISYGALQRNTVPCSRRGASYYNCRPGAQANPYSRGCSAITRCRG	127
Medicagotruncatula_Medtr4g119860	2	A	Medicago truncatula	MRTRNNLCVFFLLFSILALHVALSSSSTLDFTDNQLSSFFLPSDSGCRGSIAECSLLAGDEDDSEFMMDSESNRRILAARRYISYGALRRNTVPCSRRGASYYNCRPGAQANPYRRGCSAITRCRR	126
Mimulusguttatus_Migut.D00195	2	A	Mimulus guttatus	MAKTHPLLRLLISAVVVAAVILATVDAGEEYSWMPTNKAASCKGSIAECMAEGAGEFELDSESNRRILATSNYISYGALQANSVPCSRRGASYYNCRPGAQANPYTRTCSTATQCRS	117
Mimulusguttatus_Migut.N01498	2	A	Mimulus guttatus	MAKYYVVLRLLLVAAALVLTTVNAGKDYSWMTKPATCEGSIAECTMANGGEFYMDSEINRHILATTDYISYGALQANTVPCSRRGASYYNCQPGAEADPYTRSCSAATQCRS	112
Phaseolusvulgaris_Phvul.008G122900	2	A	Phaseolus vulgaris	MRYYAYSWLFLGICATVWMLTSSPTTAEAGGVGMEMAWMPSIEEELELEMDSEINRRILASSNYISYQAIQRGTVPCSLAGASYYNCKPGAEANPYQRGCSAITRCRR	108
Phaseolusvulgaris_Phvul.003G105300	2	A	Phaseolus vulgaris	MGTSTTFFCAFFLACAILAQSSSSTLEFTADLGAFFLPVKSECRGSVAECGLLAAADDDAEFLMDSETSRRILAGKTYISYGALRRNTVPCSRRGASYYNCRPGAQANPYSRGCSAITRCRR	122
Phaseolusvulgaris_Phvul.006G089900	2	A	Phaseolus vulgaris	MANSCSWLFLAICATVLVLSASPTAEAGALGMEMMWMPSMDEEFQLDSEISRRILATTKYISYGALQRNTVPCSRRGASYYNCQPGAQANPYSRGCSAITRCRS	104
Populustrichocarpa_Potri.014G131800.1	2	A	Populus trichocarpa	MANSYRYLFLVLLLSALIISSSTVDASEDHNLNWVPTRARGCQGTVAECMGNDEFEMDSEINRRILATSNYISYDALGKNNVPCSQRGASYYNCKTGAEANPYSRGCSAITRCRS	115
Populustrichocarpa_Potri.008G208200.1	2	A	Populus trichocarpa	MTTSKFYIFLLLSAVLAVRVSLSSSTAVDFLPLESSSECRGSIAECLMDEEFGMDTESNRRILATSRYVSYGALRRNTVPCSRRGASYYNCRPGAQANPYSRGCSRITRCRN	112
Prunuspersica_ppa013461m	2	A	Prunus persica	MARLCCVSFLLLICASILLMGSSSSVIASGDHHPNLSWMPTNNSACKGSIAECLAAGDEEFDLDSEINRRILATSKYISYGAMQRNTVPCSRRGASYYNCQPGAQSNPYSRGCSAITRCRS	121
Prunuspersica_ppa013419m	2	A	Prunus persica	MGSSSSRTPPLFAFIFACAILAAHLVHASSAAVDFSGGHQLDQLSWVSTRSAGGLIAEDEDLELPMESEISRRILATNRYISYGALRRNTVPCSRRGASYYNCRPGAQANPYSRGCSRITRCRH	124
Ricinuscommunis_30129.t000019	2	A	Ricinus communis	MAKHSSIFLFTFYLLLSSLIISTSTVEATIDHKLNWVPKTSRCQGTLADCMQEDEFDMDSEINRRILATTNYISYGALQRNTIPCSQRGASYYNCQPGAEANPYSRGCSAITRCRS	116
Ricinuscommunis_30128.t000283	2	A	Ricinus communis	MANLLTSCFLMCATTFILILIAASPAVQASGDHLGWIPTIRSSSTCKGSIAECLASNGEEFEMDSETSRRILATTKYISYGALQRNSVPCSRRGASYYNCQPGAQANPYSRGCSTITRCRS	121
Ricinuscommunis_29726.t000150	2	A	Ricinus communis	MGISNCHGLLLISAILAVHVAVSSSTKSPVDFLPMESGGCRGSIAECLMSGEDDLEFAMDTEINRRILATNKYISYGALRRNTVPCSRRGASYYNCRPGAQANPYSRGCNRITRCRN	117
Salixpurpurea_SapurV1A.0052s0750	2	A	Salix purpurea	MADSYRYLFLVLLASALIISSSTVDASEDHSLNWVPTRTRGCRGTVAECMGNDEFEMDSEINRRILATSNYISYAALEKNSIPCSQRGASYYNCQEGAEANPYSRGCSAITRCRS	115
Salixpurpurea_SapurV1A.0144s0260	2	A	Salix purpurea	MAAPKFCIFLLLSAILTVHMSLSSPTAVDFLPLESLSECRGSIAECLMDEEFGMDTESNRRILATSRYISYGALRRNTVPCSRRGASYYNCRPGAQANPYTRGCNRITRCRN	112
Solanumlycopersicum_Solyc09g074890.1	2	A	Solanum lycopersicum	MAANSFCSIFIISSLLIAALIISGDATGGDFDVSGWIPMKSADSCEGSIAECMAAGEFEMDSESNRRILATTDYISYGALQSNSVPCSRRGASYYNCKTGAEANPYTRGCSAITRCRS	118
Solanumlycopersicum_Solyc01g099520.2	2	A	Solanum lycopersicum	MGVSSYLIVCVLVGAFFISMAAAGDSGSYDWMVPARSGECKGSIAECMAEEDEFALDSESNRRILATKKYISYGALQKNSVPCSRRGASYYNCKPGAQANPYTRGCSAITRCRS	114
Solanumtuberosum_PGSC0003DMG400011369	2	A	Solanum tuberosum	MAVNSFSSIFIISSLLIAALIISGDATGGDFDVSGWVPMKSADSCEGSIAECMAAGEFEMDSESNRRILATTDYISYGALQSNSVPCSRRGASYYNCKTGAEANPYTRDCSAITRCRS	118
Solanumtuberosum_PGSC0003DMG400024749	2	A	Solanum tuberosum	MGVPSYLIVCVLVGAFFISMAAAGDNGSYDWMVPARSGECKGSIAECMAEEDEFALDSESNRRILATKNYISYGALQKNSVPCSRRGASYYNCKPGAQANPYTRGCSAITRCRS	114
Spirodelapolyrhiza_Spipo6G0047100	2	A	Spirodela polyrhiza	MGRKESYGIKVAVDRRAPPPAGTATGFKNAGAEDDDRRRGRRDLAAICGVSRRKAAVEKQRQREMGSGVGFLLRVVLAASVLLAAMSVACAGGKYQLGLGLEGQLAGWVSARSRCTGTVAECLAEDEDEFSLDSESNRRILAASGYISYAALRRGSVPCSRRGASYYNCRPGAQANPYRRGCSAITRCRS	190
Theobromacacao_Thecc1EG004618	2	A	Theobroma cacao	MSNPSGFILAVSLVLTTLIISLSTVEAGGDHHLINWVPTKAGCQGSMAECITNDEFDMDSEINRRILATTQYISYGALQRNTVPCSLRGASYYNCQPGAQANPYSRGCSAITRCRS	116
Theobromacacao_Thecc1EG026650	2	A	Theobroma cacao	MAVNCKLLVICAMIITAVVAATTRTVDASGEHERILGWIPTGSPCKGSIAECLAGEEFQLDSEISRRILATAQYISYGALQRNTVPCSRRGASYYNCQPGAQANPYSRGCNRITRCRS	118
Theobromacacao_Thecc1EG021204	2	A	Theobroma cacao	MGSSRFSLSLLAICAILAVHVAVSASSPTLDFVGGDQFLPIKSECRGSIAECLMLSGDESSSDFDAEFAMGSEIYRRILATTRYISYGALRRNTVPCSRRGASYYNCQPGAQANPYSRGCNRITRCRR	128
Vitisvinifera_GSVIVG01027973001	2	A	Vitis vinifera	MANSNGLFLISSIFVAALFTASVSAGGDFSQLNWEPAAKAAATCQGSIAECLAGRDEFEMDTEINRRILATTQYISYGALQRNTVPCSQRGASYYNCKPGAEANPYNRGCSTITRCRS	118
Vitisvinifera_GSVIVG01017757001	2	A	Vitis vinifera	MNSCLNYKTRDMKKRTNAEGDWKFGTEEYRREAKMGNSSAFVLICAIMAVHMVLTSSAVDFSGDHLQFQLGWIPARSACQGSIAECLAGEEFEMDSEINRRILASKRYISYGALSRNSVPCSRRGASYYNCRPGAQANPYTRGCSAITRCRR	152
Vitisvinifera_GSVIVG01031147001	2	A	Vitis vinifera	MSLSSNNLCFILLELYTYNIPRKALSLVFSEGIRGDHAKNAKARERDILERETAATDDGKLRRPPRDLCRRLPHRRLRNEFGLTSEFAMDSEINRRILATSKYISYGALQRNSVPCSRRGASYYNCQPGAQANPYNRGCSTITRCRS	147
Zosteramarina_Zosma261g00230	2	A	Zostera marina	MVGELRWVTLFVALVVAMVVMASTTKAEASMMPLSGGLIEDEMELNMEFEMDSEVNRRILASGQKHISLAALKKNSIPCSRKGSSYYNCRPGAKANQYSRGCNKITRCRR	110
Zosteramarina_Zosma14g00500	2	A	Zostera marina	MGGGRTRISLQILFGILLLVSLVFSASAGAVDHGFLTATAGWEAGGSIEDSISMDEFDMDSEISRRILATSRYIGYQALKRGSTPCSVKGASYYNCRPGAQRNPYRRGCSKIARCRS	117
Amaranthushypochondriacus_AHYPO_009935	2	B	Amaranthus hypochondriacus	MELKAIRKLAWFLLLVLLSLSIRVCGVKVQETNAHSQCNGSIAECQEENEILMGSETARRFLEEKRYISYGALSRDQPACSGARGQAYSSNSECLGPAANPYHRGCSKYYRCRSDT	116
evm_27.TU.AmTr_v1.0_scaffold00045.263_atrico	2	B	Amborella trichopoda	MARLLYFSLLLILMLSLLFSGSAMAGIPISDHFLDWVPAKQSCEGSIGECLSGEEFAMDSEINRRILATDQYISYNALKKNIVPCSKKGQSYYNCRAGGQANPYSRGCSAITRCARDTS*	120
Aquilegiacoerulea_Aqcoe2G404300	2	B	Aquilegia coerulea	MQWSKKKKRSREQEMSTKSKGFLSSLYLLVILLQLFLQLDANKSSDVYPTTCNGSVGDCNEEVEMLMQSEINRRFLAQNQRITYGSLKPDRPPCGGGAKGQSYSGSGSCLPPPSNSPNRGCSKIYRCRSDS	131
Aquilegiacoerulea_Aqcoe2G404400	2	B	Aquilegia coerulea	MVKGFNRSVIILITLVLLLVQVFHALSSNNYEELAQPACNGSTIGECSASPNDEELSMESEISRRILAAATQKYIAYNGLHNDQASCLCPGGHSYSGCCLSAQANKQTRGCPKIKKCRDNSHNH	124
Aquilegiacoerulea_Aqcoe5G084600	2	B	Aquilegia coerulea	MATNPSAFLVIFTIFLFISTTLIISTVDASGNHQLGWIPTSSKSTCQGSIAECLTDSNDEFGMDSEISRRILATTQYISYGALRRNSVPCSRRGASYYNCRTGGQANPYTRGCSAITRCRR	121
Arabidopsishalleri_Araha.2672s0001	2	B	Arabidopsis halleri	MEIKPSTIFFTITIFFVCLLAHVTSKASSSSMCNGSVAECSSMVETEEMTVIMESWSSQRLTEEQAHKLSYGALRRNQPACDGGKRGESYSTQCLPPPSNPYSRGCSKHYRCGRDS	116
Arabidopsislyrata_947013	2	B	Arabidopsis lyrata	MEIKPSTIFFTITIFFVCLLAHVTSKASSSSMCNGSVAECSNVVETEEMTVIMESWSSQRLTEEQAHKLSYGALRRNQPACDGGKRGESYSTQCLPPPSNPYSRGCSKHYRCGRDS	116
Arabidopsisthaliana_AT4G14010	2	B	Arabidopsis thaliana	MEIKPSRIFSTITIFFLCLLLAHVTSKASSSSLCNGSVAECSSMVETEEMSVIMESWSSQRLTEEQAHKLSYGALRRNQPACDGGKRGESYSTQCLPPPSNPYSRGCSKHYRCGRDS	117
Arabidopsisthaliana_AT3G29780	2	B	Arabidopsis thaliana	MTKTFFSFSFFFTSSLLLLLAATSATASTGNVTSGLRYDGCAPGDTVGECITATVEEEDEEGVEAVVRRILQQRKYLSYKTLQKQPTCDGRIAGNCIGTVNPKGATCTYYQRCKRAA	117
Brassicarapa_Bra032754	2	B	Brassica rapa	METQPLKIFLTITIIFLYLLGHVMSKESSSPSRSLCNGSVRECSSLEETEERTVIMESWSSQRLTEEQTQTLSYKALRRNQPACDGGNRGESYSNRCLPPPSNPYSRGCSKHYRCRGDS	119
Brassicarapa_Bra001920	2	B	Brassica rapa	MEPSLSQRFMEEKKQISYGALKKDQPACGRARRGHSYTKTCLPQPSNHYTRGCSKIYRCRRDSK	64
Capsellagrandiflora_Cagra.11220s0006	2	B	Capsella grandiflora	METKTSMILLTNTIFFVCLLTHVTSEASSSSLCNGSVAKCSSVVETDEVTVIMESWSSQRLTEEQTQKLSYGALRRNQPACDGGKRGESYSTQCLPPPSNPYSRGCSKHYRCRHDS	116
Capsellarubella_Carubv10005981m.g	2	B	Capsella rubella	PKILLHNPLSSSLFFSFLGLSNKMETKTSMIFLTNTFFFVCLLAHVTSEASSSSLCNGSVAKCSSVVETEDVTVIMESWSSQRLTEEQTQKLSYGALRRNQPACDGGKRGESYSTQCLPPPSNPYSRGCSKHYRCRHDS	139
Caricapapaya_evm.TU.supercontig_157.40	2	B	Carica papaya	MATQWKRRSSLCLLLLPQLLTMLLLLQQFSTGHGVSAADQRRESCDVSVAGNVEADDDRESLMESETSRRILTATKFLSSGALLRDSPFCGGPESGRPYSSCLPAPSNPRTRGCFKIYSPLLHLPAPSSGMSESCNGSIAECYEEDEMLMESEISRRFLEQKKYISPGTLKRDQPVCNEGETGEAYSKSGGCLPPPSNAHNRGCFKYYRCRPDS	214
Citrusclementina_Ciclev10006252m.g	2	B	Citrus clementina	MESQLTNISLHFSSCLILALLLFNKAATARSSKISNGSIAECSEEIEMFMESDISRRFLEERKKYITPGALKPDQPVCSVGGRGDAYSKSGGCLPPRSNRDTRGCPAYYRCRSGS	115
Citrusclementina_Ciclev10006262m.g	2	B	Citrus clementina	MEIDMKKFCSLCLLLLAVSSVTAAAKESYKNGECDGSIAECGELAAEEFSMESETSKRVLAAAHKFISPGALRRDAPVCNGGARGDPYSKSCLPPQSNRYQRGCAAYKMCRM	112
Citrusclementina_Ciclev10013129m.g	2	B	Citrus clementina	MIISRPLSLRRFSSALVLLVILLFSSIYIINNTSVAAASVSLKDNIAMMNIIIAGSEEFLMESEVSHRLLAASGGNPISYASLEKPAFCDAKIYGNCIKPTSGNNRRPCTYYNTCKRGGS	120
Citrussinensis_orange1.1g033630m.g	2	B	Citrus sinensis	MESKLTNLSLHLSSCLILALLLFNKAATARSSNICNGSIAECSEEIEMFMESDISRRFLEERKKYITPGALKPDQPVCSVGGRGDAYSKSGGCLPPRSNRDTRGCPAYYRCRSGS	115
Citrussinensis_orange1.1g033717m.g	2	B	Citrus sinensis	MEIDMKKFCSLCLLLFAVSSVTAAAKESYKHGECDGSIAECGELAAEEFSMESETSKRVLAAAHKFISPGALRRDAPVCNGGARGDPYSKSCLPPQSNRYQRGCAAYKMCRM	112
Cucumissativus_Cucsa.251990	2	B	Cucumis sativus	MSLQTCFLLLLFLSFLLQDLCLVRASSTHSCNGSIAECANEEEMLMESEITRRFLAQQKKNYISYPTLKKDRPACDGASGQPYTKSGSCVPSQANPYNPGCSNIYYCRH	109
Cucumissativus_Cucsa.252000	2	B	Cucumis sativus	MSLQTCFLLLLFLFLFLFQDLCLVRASSTHSCNGSIAECANEEEMFMESEITRRFLEQQKKYISIGALKKDHPACDGASGGQPYTRSGSCAPPPANPYNRGCSKIYRCRSDD	112
Eucalyptusgrandis_Eucgr.H02655	2	B	Eucalyptus grandis	MEATSPIKLLSFAFLLVLCLLSTGGIAPHKVDARDPACNGSIAECSEEAEFQMDSEINRRLLEQKKYISPGALKRDQPVCNGGGSGNAYTNSGCLPTPSNPHTRGCAKYYQCRSGS	116
Eutremasalsugineum_Thhalv10026595m.g	2	B	Eutrema salsugineum	METKIFFTISIIFFNLVGHVISETSSSSSSSSLCNGSVGGCSKVVEKDEMTVVMESWSSQRLMEEQVHKLSYGTLRRNQPACDGGNRGEPYTNKCLPKASNPYSRGCPKIYRCRSDS	117
Fragariavesca_gene06579-v1.0-hybrid	2	B	Fragaria vesca	MLSLQSCFVLLLLGLSYLGATTSSTSSSSCNGSIAECETESELLMESEISRRFLEQKKYISPGALKKDQPVCNGGARGEAYSKTGGCLPPPANTYNRGCSKYYRCRSDS	109
Fragariavesca_gene10483-v1.0-hybrid	2	B	Fragaria vesca	MSPHSVAAVIMILITLVTTAHCINNNTRSSSTGCDGGRTDDPSCLIGGTTDLDSDEFMMDSEISRRILARNYPTKNALDISKAVSCDRSNRQCHAGQKNPNPPNNCAKDTSRHNRGCYRYH	121
Glycinemax_Glyma.05G151400	2	B	Glycine max	MASKSSTIRLLCFCYFMLFSFMHFSSCTVFSLKSHASTCNGSIAECNQEDELLMESEISRRFLEQKRSYISNGALQRDKPVCNGGGSGEAYSKTGGCLPPPSNPQNRGCSKYYRCRSDS	119
Glycinemax_Glyma.08G108200	2	B	Glycine max	MASKSSTIRLVCFCYFMLFSSMHFTSCTVLSLKSHASTCNGSIAECNQEDELLMESEISRRFLEQKRSYISNGALQRDKPVCNGGGSGEAYSKTGGCLPPPSNPQSRGCSKYYRCRSDS	119
Gossypiumraimondii_Gorai.011G152200	2	B	Gossypium raimondii	MKSLHFFFLLFFFTLSCFSQTESSTVNDVLMHCNGSIRECNEANEMLMESEISRRFLEQKRYISPGALKRDQPVCRGGAGGEAYSKSGGCLPEPSNPYNRGCSKYYRCRSDS	112
Gossypiumraimondii_Gorai.006G224600	2	B	Gossypium raimondii	MSYLLALMLLLQELSSNYRVVADNRRDGSIADSCSGGDINEELVIESESYRRVLWGNSISYGAIRRDLPACGDSSAGSAKPYSITCLPQSLNRYTRGCSSIYRCRH	106
Linumusitatissimum_Lus10008885.g	2	B	Linum usitatissimum	MEKPSFLLFIFFLHVLVSAAASTCSSPTLATPSICTSTAGNSTTTTMLMMSAENEVIRGKRRYVQEARAASTNKYITPGALKKDQPVCNGGSSGQSYSSSCLPPPSNPHTRGCSRYYRCRSDS	123
Linumusitatissimum_Lus10023223.g	2	B	Linum usitatissimum	MEKPSFLLFIFFLHVLASAAASTCSSPTLATPSICTSTAGNSTTSTSTSTISMLMMSAENYIGGKRRYVQEARAASTNKYITPGALKKDQPVCNGGSSGQSYSSSCLPPPSNPHTRGCSRYYRCRSDS	128
Linumusitatissimum_Lus10020647.g	2	B	Linum usitatissimum	MASSSNLICLIAAISLALMMLVISSAPAAAASGGAGGMESWIPIRSSDSSEMELVGGDDEFGMESEISRRMLQQNNKYISYGALRRNTVPCSRRGASYYNCRSGGQANPYTRGCSAITRCRR	122
Linumusitatissimum_Lus10029893.g	2	B	Linum usitatissimum	MASSSNLICVTAAISLALMMLVISSAPAAAASGGAGGMESWIPIRSSDSSEMELVGGDEEEFGMESESSRRMLQQNNRYISYGALRRNTVPCSRRGASYYNCRSGAQANPYTRGCSAITRCRR	123
Linumusitatissimum_Lus10015172.g	2	B	Linum usitatissimum	MSGNGSLILFATVLIALFLAGDVAAGGGGGEGWMPMRTVGEVGEVEEFGMESEISRRVLQQSNGRYISYGALQRNTVPCSNRGASYYNCQSGGQANPYQRGCSAITRCRS	110
Malusdomestica_MDP0000647167	2	B	Malus domestica	MQRPNRVFLLLITGLCYLACTTASGTSPTSTSCNGSIAECDNESELLMESEISRRFLQTKKYISPGALKPDQPVCKGGARGEAYSKTGGCLPPPSHPYQRGCSKYYRCRSDS	112
Malusdomestica_MDP0000336734	2	B	Malus domestica	MGHRLVALLLLATMATTVLTTSQSMDNATPTDTGSPSSTSCDDGGLNDPSCLTARADMLDDVDEESMMDSEIGRRMLAGGDSGFTGTALKSKAEASESCGKQAPPCYPPPNPHPPVHCDIHNRXCVRNX	129
Medicagotruncatula_Medtr8g083150	2	B	Medicago truncatula	MASKSTIKLLTFFYFMLFGFMNLSSTVISLSSNHHHASICNGSIAECNQEDEQLMESEISRRFLEQRRYISEGALKRDKPVCNGGAGGEAYSKSAGCIPPPSNPYNRGCSKYYRCRSDS	119
Mimulusguttatus_Migut.N00426	2	B	Mimulus guttatus	RRRNKMEINPTNFLLLLLQILFLILTSETATAFNHTSSSCKDGTIAECNYEELETTMMMMSSDVSRRFLEQKKYISTGALKKDQPVCSGGAAGKPYSGGGGGCVPQPSNTYNRGCSTYYRCRDDA	125
Mimulusguttatus_Migut.H00606	2	B	Mimulus guttatus	MEKIKINAPLQAAAAALVVLIFLLCAEEAECRSTDGAPAFNATRVGDWLDDGEEFLMESETSRRILQAGKKTITYPSANPKLPFCDSAVYGSCIGKDNKIYKRPCDYQNTCGRKGQ	116
Mimulusguttatus_Migut.H00607	2	B	Mimulus guttatus	MPPQLLNYCTTPKFLKYYNYTPLLQNCEEKKKENPKSPPTMEKIKINALLQAAAAALVVLILLLSAEEAECRSTVGAPAFNVTGVGDWLDDGGEEFLMESETSRRILQAGGKNTINYRPLQPELPFCDSVVYGSCIGKDSKTYTKRNCGYHNSCFRPGS	159
Mimulusguttatus_Migut.K01262	2	B	Mimulus guttatus	MKPQTAAAAALVLFIFLSANVQKTECLGTTTTTAAAAAEWGCNSTRIGDCLTAGEEYLMESETSRRLLAGGQRFISPRALNPKRPFCRGDVAGSCIGRPNKFYDKRPCGYSHLCRTSA	118
Phaseolusvulgaris_Phvul.003G051400	2	B	Phaseolus vulgaris	MAAKPWTIRLCFFYFMLFSFMHFSCCTVLSFTSHVGRCNGTIADCNQEDELLMESEISRRFLEQKSYISNGALQRDKPVCNGGGSGEAYSNSGGCLPPPSNPHNRGCSKYYRCRSDS	117
Populustrichocarpa_Potri.001G321300.1	2	B	Populus trichocarpa	MRPPLTSFTGRKIIPISIHHPIFKCLELQTKTSTNTRQKKKKKMERKCFPHFCFLLVILSLVILQLGDKLVASKTNGCNGSIAECDEEYEFLMPSHVSKRYLEEKRKYISPGALKPDQPVCNEGASGQSYSSSCLPPPSNSPSRGCSKYYRCRSDD	156
Populustrichocarpa_Potri.017G059800.1	2	B	Populus trichocarpa	MEPKSFQYFCFLLVIFSLIIAQLSDRVSSKTNECNGSIAECSEEYEFLMPSDISKRFLEEKRKYISPGALKPNRPVCNGGASGQSYSSSCLPPPSNPPSRGCSKYYHCRRKEEEEEDDPSVTLYS	125
Populustrichocarpa_Potri.001G321500.1	2	B	Populus trichocarpa	METKRNRNIYSLQLFLAAFLLVLVLVELSSQFRVAAMQASTEQVQYSGSMVECSDEMAEEELSMESETSRRIVRAVKYITPGVLRSDSAFCGKVKRGEPYQGSCLPPPSNNYNRGCNKYYKHGLMVVRTGVYILRRLHLENDSHLLQQ	148
Populustrichocarpa_Potri.017G059900.1	2	B	Populus trichocarpa	MQHHRISIKPRSSCNTSLLIILALSSQFRVAAMQASSENVQCSGSMVELSGQMAEGGLSMESETSRRTVRAIKFITPGALRPDAPFCAKVTRGEPYSSNCLPPPSNSYNRGCNNYNRCRS	120
Prunuspersica_ppa016310m	2	B	Prunus persica	RSHTSCNASIAECDREGELLMESEISRRFLGTKKYISPGALKPDQPVCNSGGKGEAYSKTGGCLPPPSNPPNRGCSKYYRCRSDS	85
Prunuspersica_ppa018409m	2	B	Prunus persica	MKMKSRVRRTFPLFFMLAALLVPLFLQALASHSRASATETGTHGYKEHCSGENGEEFKMEYETSRRFLAVQKFLSPGVLKRDLPVCKGPRGEPYGISCLPPPSNPRYRACSKIYRCRA	118
Prunuspersica_ppa013500m	2	B	Prunus persica	MGHCSSAALLAMVALTLLTTTHGINNNSSGGRDTWCDGLSDPSCLIANSDLDGMEFLMDSEISRRILAGHPSVTRPALDPSKAASCDRRGFPPCHPGSNRNPPAPNCDQTRYNRECYRN	119
Ricinuscommunis_31648.t000001	2	B	Ricinus communis	VSSSSSSSSSWACNGSIAECNEELYEMLMESEISRRFLAEKKYISPGALKRDQPVCNGGANGQSYSSSCLPPSSNPHTRGCSKYYQCRSDS	91
Ricinuscommunis_30157.t000001	2	B	Ricinus communis	MWKSICYHLLATLVVIVLVLEEVTFKSEVAAIVLQATCTRNTQCSATMAERSDTDEEELLMESETSQRLLLGGKFISPGTLRRNIPACGNAERGDPYSATCLPPPSNPYNRGCLRYYKCRHQ	122
Salixpurpurea_SapurV1A.0058s0110	2	B	Salix purpurea	MEPDSFPHFCFLLVILSLIILQLGDKVALKTNGCNGSIAECNEEYEFVMPSHVSERYLEETKKYISPGTLKPDQPVCNGGASGQSYSSSCLPPPSNPPSRGCSKYYRCRSDD	112
Salixpurpurea_SapurV1A.2544s0030	2	B	Salix purpurea	MEPESFPHFFFLLVILSLIILQLGDRVALKTNGCNGSIAECNEEYEFVMPSRISERYLEETKRYISPGTLKPDQPVCNGGASGQSYSSSCLPPPSNPPSRGCSKYYRCRSDD	112
Salixpurpurea_SapurV1A.1190s0060	2	B	Salix purpurea	MEPKSFQYFCFLLVIFTILQLSDKVSSKNNGCNGSIAECNEEYEFLMPSDISKRFLEEKKKYISPGALKPNKPVCNGGASGQSYSSSCLPPPSNPHSRGCSKYYRCRSDN	110
Salixpurpurea_SapurV1A.1190s0080	2	B	Salix purpurea	MEPKSFQYFCFLLVIFTILQLSDKVSSKNNGCNGSIAECNEEYEFLMPSDISKRFLEEKKKYISPGALKPNKPVCNGGASGQSYSSSCLPPPSNPHSRGCSKYYRCRSDN	110
Salixpurpurea_SapurV1A.0058s0090	2	B	Salix purpurea	METKRNRNVYSLQLFLAAFLLVLVLEEPSSQFRAAAMQESTENVRCSGSMVECSDQMAEEELSMESETSRRFVQAVKHISPGVLRADAAVCRKPRRGQPYQGSCLPPPSNNYHRGCLNIYRHELMVVCTGVYIFE	135
Salixpurpurea_SapurV1A.2544s0010	2	B	Salix purpurea	METKRNRNVYSLQLFLAAFLLVLVLEEPSSQFRAAAMQESTENVRCSGSMVECSDQMAEEELSMESETSRRFVQAVKHISPGVLRADAAVCRKPRRGQPYQGSCLPPPSNNYHRGCLNIYRHELMVVCTGVYIFE	135
Salixpurpurea_SapurV1A.0058s0100	2	B	Salix purpurea	METKRNRNIYSLQLFLAAFLLVLVLEEPSSQFRAAAMQASAEHVRCSGSMVECSDQMAEEELSMESETSRRFVQAVKHLSPGAMGANSPVCGNGRRGQPYQGSCLPPPSNNYHRGCLNIYRHELMVVCTGVYIFE	135
Salixpurpurea_SapurV1A.1190s0070	2	B	Salix purpurea	FCSLQNLLEAFLIILALAELSSQFIVAATQESSENAQCSGSMVECVGQMAEEELSMESEASRRTVRAFKYLSPVSLRPDEPICAMATRGDSYRNCLPPPSNSFNRGCNSYYRCRS	115
Solanumtuberosum_PGSC0003DMG400026439	2	B	Solanum tuberosum	MEFLMESEISKRFLAERKKYISPGALKRDQPVCNGGGSGQPYSRSCLPPPSNPYSRGCSKYYRCRDDPE	69
Solanumtuberosum_PGSC0003DMG400001366	2	B	Solanum tuberosum	MERKCYKKMTTMLVVLLVTIIKVQDVIAALECNGTSSNIGDCIGDVDEFLMESETSTMILAGKHLSINAPGDTAKICEESIYGNCIDNPNVVATRCNYGTRCNREIS	107
Solanumtuberosum_PGSC0003DMG400001367	2	B	Solanum tuberosum	MGRELYKTTRMMMLLVLLVTVIKVEAVSECNGTSSSIGACLVDVDEFLMESETSTRILAAGGNARSQKLSYGSAGKKAAICNEKIYGNCINNKNVKATRCNSGTRCKRDVISH	113
Theobromacacao_Thecc1EG020215	2	B	Theobroma cacao	MLLIPYKVLKYLNPMAPQRQNNITMKSLHFFFLVFFSLLYLTNSAMSPVSDAYMPCNGSIGECNEANEMLMESEISRRFLEQKKYISPGALKRDQPVCNGGSRGEAYSDTEGCLPQPSNPYNRGCSKYYRCRSNS	135
Theobromacacao_Thecc1EG020214	2	B	Theobroma cacao	MKTKWKEIYAMSLLLAPLLMMLLFQELSPHYRVAAAADNSYHEKKQCDGSMAECGDIDEELLMESESSRRILQANRISYGAIRRDLPACGGSGGQPYSTSCLPPSSNPYTRGCSKIYRCRH	121
Amaranthushypochondriacus_AHYPO_009344	3	A	Amaranthus hypochondriacus	MLTIITSIKLPLLLLLIILQTHLKFSNGFSDLSLNSSKSGEIDVMLKRVCDEKMGNCSNDALMEEEFQVDSEINRRILGMQRKYISYETLKRDVVPCSTPGSSYYSCGATPANRYRRGCSVITKCARMY	129
Ananascomosus_Aco016113	3	A	Ananas comosus	MAKVGCGGKVGGCSWEEEQQQQQQQQQQQNEGLEMEEVESNASKRILWATQKRYISYESLKNDVVPCAKRGVPYYNCWAFPRAHNLYSRGCEIITACARDANP	103
Ananascomosus_Aco022208	3	A	Ananas comosus	MPLQRVFLVSFSLILSTYLVCITGTEAKTSNMRGYNDSSSRIGDRELEAEFLMDTEAHRRFLEQGKNIDYGALNSDRPACNAGAGKPYSGNCVPASSGNKHGRGTSAAEVVLEVKLGCGGKLGGECLWGKPAAEAEMEMGTEAEAEAEAARRALWGGTGQKRYISYEALREDVVPCSRAGVPYYNCRALPSANLYARGCEIITGCARDANP	211
Aquilegiacoerulea_Aqcoe2G404800	3	A	Aquilegia coerulea	MLMKSFFLALLFQIILSTCNGVHVMDTTTTSFQHNEMEVMVKKACTGKMGLCFWETKKVVEDDIEVEMDSEINRRVLYEQKKYISYETLKRDVVPCDRPGAPYYDCHHMGQANPYSRGCEVITRCRGNR	129
Arabidopsislyrata_930431	3	A	Arabidopsis lyrata	MSRSLALVYLSILLLQTQLSISVTVPIPSVNGEIDAMLNRNGVIGEEEGEEMMPSEISRRVMMMRKRYISYETLRRDMVPCQKPGASYYACRSGQANAYNRGCSVITRCARDTNDIKT	118
Arabidopsislyrata_493518	3	A	Arabidopsis lyrata	MFNSMALIIFTILFLSISDAFPIPSPNGEIDAMLVRNSLIGEDEDLMPTEISRRVLMAQKRYIGYETLRRDMVPCQKPGASYYDCRSGQANSYNRGCETITRCARDTSDIKT	112
Arabidopsisthaliana_AT3G23805	3	A	Arabidopsis thaliana	MSRSLALVYLSLLCLQTHLSISVTVPIPSVNGEIDAMLNRNGVIGEEEGEEMMPSEISRRVMMMRKQYISYETLRRDMVPCQKPGASYYACRSGQANAYNRGCSVITRCARDTNDIKT	118
Arabidopsisthaliana_AT4G13950	3	A	Arabidopsis thaliana	MFNSTALVIFAILFLLISADAFPIPSPNGEIDAMLIRNSIIGEDEDLMPTEISRRVLMAQKRYIGYETLRRDMVPCQKPGASYYDCRSGQANSYSRGCDTITRCARDTNDINT	113
Brachypodiumdistachyon_Bradi4g19480	3	A	Brachypodium distachyon	MPPWAAWLLPPLLLLLLLLQGRGGHGISSLDMDMEMDSEAHGRLLWEASGSGSRRYISYDALRGDAVPCSRPGVPYYNCRVSTTANPYTRGCDTITRCRDAEDPR	105
Brachypodiumstacei_Brast05G075700	3	A	Brachypodium stacei	MPPWAAWLLLPLLLLLLLLQGRGGHGIIISLHMGIPPETDMGMDSEAHGRLLWEASGGSGSRRYISYDALRGDAVPCSRPGVPYYNCRVSTTANPYTRGCDTITRCRDAEDPR	113
Brassicarapa_Bra028344	3	A	Brassica rapa	MLPISQPTGLTTRASYLGVVTQRSPHLPKLSHTDMSRSLALVYLSILFLQTLLSIAVEATVSSVTKEVDAMLDRNGVIGEEGEEMMPSEISRRVMMMRKQYISYGTLKRDMVPCQKPGASYYACRSGQANSYSRGCNVITRCARDTSDIKT	151
Brassicarapa_Bra014983	3	A	Brassica rapa	MSRSLAFVYLSILFLKTHLSISVEVPVSSVNGEIDAMLDRKGVVGEEGEEMMPSDISRRVMMMRKQYISYATLRRDMVPCQRPGASYYACRSGQANSYSRGCNIITRCARDTSDIKT	117
Brassicarapa_Bra014003	3	A	Brassica rapa	MLHSVTLVLLSILFLQTHFPISDAITEIDAMLARNSLIGEDEELMPSEISRRVLMAQKRYIGYETLRRDMVPCQKPGASYYDCRSGQANSYNRGCETITRCARDTSDITT	110
Capsellagrandiflora_Cagra.0026s0049	3	A	Capsella grandiflora	MSRSLAALVYLSILFLQTHLSISATVPVPSVNGEIDAMLNRGGVIGEEEGEEMMMPSEISRRVMMMRKRYISYETLRRDMVPCQKPGASYYACRSGQANSYNRGCSIITRCARDTNDIKT	120
Capsellagrandiflora_Cagra.4610s0002	3	A	Capsella grandiflora	MLNYVAMVLFAVIFLSLSDAISIPSPNREIEAMLVRNSLIGEEEDLMPSEISRRVLMARKRYIGYETLRRDMVPCQKPGASYYDCRSGQANSYSRGCETITRCARDTSDINT	112
Capsellarubella_Carubv10014939m.g	3	A	Capsella rubella	MSRSLAALVYLSILCLQTHLSISATVPVPSVNGEIDAMLNRGGVIGEEEGEEEMMMPSEISRRVMMMRKRYISYETLRRDMVPCQKPGASYYACRSGQANSYNRGCSIITRCARDTNDIKT	121
Capsellarubella_Carubv10006063m.g	3	A	Capsella rubella	MLNYVAMVLFAVIFLSLSDAISIPSPNREIETMLVRNSLIGEEEDLMPSEISRRVLMAHKRYIGYETLRRDMVPCQKPGASYYDCRSGQANSYSRGCETITRCARDTSDINT	112
Caricapapaya_evm.TU.supercontig_157.45	3	A	Carica papaya	MSAPKLLLLLIFFFFLHTCNRVSVLALDSVKTGNIDVVVRRARTQSIEDCLAKTEPEMDSETSRRVLLMQKKYISYETLKRDMVPCIRPGASYYDCQAGVANPYNRGCEMITRCARGIKDIKN	123
Citrusclementina_Ciclev10006214m.g	3	A	Citrus clementina	MSKTQVINVRILFTAAIFLQICNGASVLGSEIDVNYVMPQSQSQSQRVCSKSIEDCFTDAELMESESSRRVLVMQKKYISYDTLRRDMVPCDKPGASYYECHSGQANSYNRGCQIITRCARGIKN	125
Citrussinensis_orange1.1g033245m.g	3	A	Citrus sinensis	MSKTEVINVRILFTAAVFLQICNGVSVLGSEIDVNYVMPQSQSQRVCSKSIEDCFTDAELMESESSRRVLVMQKKYISYDTLRRDMVPCDKPGASYYECHSGQANSYNRGCQIITRCARGIKN	123
Cucumissativus_Cucsa.256690	3	A	Cucumis sativus	MAKSLFLFFLFSIIFPLVFLQTHFSFCDAILDLRSFKGSEMEVMAKGVCNQKIGECLTDPEMESEISRRVLMMQKKYISYDTLRRDMVPCSRPGVSYYECHPGPANSYDRGCEVITRCARDVHDINT	127
Eucalyptusgrandis_Eucgr.H02676	3	A	Eucalyptus grandis	MLLQISLNLNLNLNPRTTTLSLPLLLLLLFLFLFHTHLAVCNAVPVLGTRGEIDVALKRARPQSVRDCLSEAEAETAADDLEAEASRRVLLVQQKKYISYETLRRDMVPCTTAGASYYNCHAGTANPYNRGCEVITYCARNIRDIKT	147
Eucalyptusgrandis_Eucgr.H00024	3	A	Eucalyptus grandis	MGLGSLRSGGLDLLLERSSCLEAALGECVTDPEMEWETSRRVPVAAQQSNKKYIGYELLREDTVPCQKSGASYHNCPGGQANPHNRGCTIITRFARDVGDIKT	103
Eutremasalsugineum_Thhalv10002729m.g	3	A	Eutrema salsugineum	MSRSLALVYLSILFFQTHLSISVEIPMSSVNGETEAMLDRNGVIGEEEGEEMMMPSELSRRVMMMRKQYISYGTLRRDMVPCQKPGASYYACRSGQANSYSRGCNIITRCARDTSDIKT	119
Eutremasalsugineum_Thhalv10026600m.g	3	A	Eutrema salsugineum	MINSVALLFLTILVLQTHFPISDAIPIPSPNGEIDAMLVRNRLIGEDEELMPSEISRRVLMARKRYIGYETLRRDMVPCQKPGASYYDCRSGQANSYNRGCDTITRCARDTSDIVT	116
Glycinemax_Glyma.08G108700	3	A	Glycine max	MSQPRFIVMTFPCLALVLLLHTLLPICNGLSVVDLINLKCLAEPEMDSESNRRVLEGVQHIKYISYGTLKRDMVPCDRAGASYYNFHARPANPYNRGCEVITGCARGVQGIKT	113
Glycinemax_Glyma.11G254600	3	A	Glycine max	MSQPRFISMISLCLALVLFYTCNGLPFVDLNFHEVDVMTKRVCTKSIGECLSLTEPEMDSETNRRVLAMQKKYISYDTLKRDMVPCDRAGASYYNCHAIRANPYNRGCEVITACARGQDIKT	122
Glycinemax_Glyma.18G002500	3	A	Glycine max	MSQPRFISMISLCLTLFLFHTCTGLPFVDLNFHEVDVMTKRVCTKSIGECLSLTEPEMDSETNRRVLAMQKKYISYDTLKRDMVPCDRAGASYYNCHAIRANPYNRGCEVITACARGQDIKT	122
Glycinemax_Glyma.05G151900	3	A	Glycine max	MSQPRFIVMAFPRLALVLLLHTLLPICNGLLVVDLNLSETAVMTKRVCTKSIGECLAEPEMDSESNRRVLEGVQHIKYISYETLKRDMVPCDRAGASYYNCHARPANPYNRGCEVITGCARGVQGIKT	128
Glycinemax_Glyma.08G108100	3	A	Glycine max	MESQKSQNHAKKANKYIIMEVTKRNIAPCSKNCLPPASNPYNRGCSRICKCRK	53
Gossypiumraimondii_Gorai.005G027600	3	A	Gossypium raimondii	MAILKLIFITLTLPLLFLHSYVAVSILELQNALKTSEIDATVRRACSKKLEDCLESEDMESETQRRLLLMQRRYISYETLRRDMVPCQKPGSSYYDCGAAQANPYSRGCEIITRCARGIKGTKT	124
Gossypiumraimondii_Gorai.011G152700	3	A	Gossypium raimondii	MPTFNFKFIFISIFLSLLFLHTCNSVSILDLDGALASSEIDARARRVCTKKLEDCLEEEEMESESNRRVLVMQRKYISYETLRRDMVPCATPGASYYDCNGGHQANHYNRGCEVITRCARGIKVFTSVEFKVIELILLQHIHIINDGLRTI	151
Linumusitatissimum_Lus10022561.g	3	A	Linum usitatissimum	MLLKPFTSLQILLLSLILFNPNSTISNGFSSVEAGAFYPGEEEPVEMESEISRRMLMMQRRYISYATLKRDMVPCDNAGASYYDCHRSRPANTYTRGCEVITRCARDIKDLND	113
Linumusitatissimum_Lus10016646.g	3	A	Linum usitatissimum	MLLKPFTFLQILFLSLILLHPNPPICNGFSSVEVGAFYPGEEEPVEMESEISRRMLMMQRRYISYATLKRDIVPCDNPGASYYDCHHSRPANTYSRGCEVITRCARDIKDFND	113
Malusdomestica_MDP0000206050	3	A	Malus domestica	MPKPTIIFYVSLLVIHTHFPICNGVSLKGSGIEAAMAGRSGCSENLGECLTEPEMESESSRRILAMQKKYISYGTLKRDSVPCGTPGASYYNCHAVAANPYNRGCEVITGCARVSMMEKFFTVST	125
Malusdomestica_MDP0000613004	3	A	Malus domestica	MTPPTTKNLTSFFPESTDPSQKQRTHETKATNKEKXSKPRSRRANPTLILYLSLXLIHIHFSICNGVSVLDLNHPLKGSEIEAAMGGRSVCSKKIGECLTEPEMESESSRRILAMQKKYISYGTLNRDLVPCGKPGASYYNCHAAAANPYNRGCEVITRCARDSDRCTFPEALRRKSIRKTNKAKPSGKGLCLMHIKQKELMGYKLIHTHMIA	213
Medicagotruncatula_Medtr3g084350	3	A	Medicago truncatula	MSQLRFTSTIFLFLTLLFHAYLPICTSLLPTTVDLNLLKHSEINDAVVITKRVCTKTIGECLTDPEMMMMDSESNRRVLAMQKKYISYDTLKRDMVPCDRPGASYYNCHRRQANPYSRGCEVITACVRGAQEINT	135
Mimulusguttatus_Migut.N00422	3	A	Mimulus guttatus	MQAHHLLTLFLIWVVLFLEIGGGFSVFDLNSARSADFDAMAKRVCGGKKLGQCSTMAAAEEEETMVDSESNKRVLLMQKSYISYDTLRRDLVPCDRPGASYYNCKGPGVANSYSRGCEIITRCARGD	127
Musaacuminata_GSMUA_Achr6G27740_001	3	A	Musa acuminata	MSSEETRRLLWSVTGKRYISYEALRRDVVPCNKPGLPYYSCHASPRANPYNRGCQIISGCRSDSP	65
Oryzasativa_LOC_Os11g26880	3	A	Oryza sativa	MPPPSITTTTTKLFLLLLLLHGGHCLKSLDMAMEMEMDSEAHSRMLWESSSSNGRRYISYDALRSDVVPCSRQGVPYYNCRIMTTANPYTRGCETITRCRDVDP	104
Panicumhallii_Pahal.I00694	3	A	Panicum hallii	MPATTKLILLFRAWAAASLLLILVLALHGRRGHCAGLSLDAEMEMDSEAHRRLLWEATTGRRYISYDALRGDVVPCSRTGVPYYNCRISTTANPYTRGCESITRCRDAGR	110
Panicumvirgatum_Pavir.Hb00562	3	A	Panicum virgatum	MPATTKLILLFRAWAAASLLLILVLALHGRGGHCGGLSLDAEMEMDSEAHRRLLWEATTGRRYISYDALRGDVVPCSRTGVPYYNCRISTTANPYTRGCESITRCRDAGP	110
Panicumvirgatum_Pavir.J04926	3	A	Panicum virgatum	MPATTKLILLFRAWAAASLLLILVLALHGRGGHCGGLSLDAEMEMDSEAHRQLLWEATTSRRYISYDALRGDVVPCSRTGVPYYNCRISTTANPYTRGCESITRCRDAGP	110
Phaseolusvulgaris_Phvul.001G266400	3	A	Phaseolus vulgaris	MMSQPRFLSTFSLCLALLLLHSHAPISNGLSFVDLNLLKHNEMAVMTKRVCTKTIGEFLTDPDMDSETNRRVLAMQKKYISYETLKRDMVPCDRAGASYYNCHAIRANPYNRGCEVITACARGQDFKT	128
Populustrichocarpa_Potri.017G059500.1	3	A	Populus trichocarpa	MSKLKFLPNTPPFHLSLLFFLTLFSVCNADSVLGLSSMKTSEVDATTVSRGCSNKIGECFEETEMESEISRRVLLMQKRYISYGTLKRDMVPCNKPGASYYDCNARQAHPYSRGCEVITRCARSINDINN	130
Populustrichocarpa_Potri.001G320700.1	3	A	Populus trichocarpa	MSEHQLFPHTPTLLYLSLLFLLTLFTICNADSVSGLNSLKTSEIDAIVSKGCSEKIGECFEESEMESEISRRVLLMHKKYISYETLRRDLVPCDKPGASYYDCNARQAHPYNRGCEVITRCARSVKDINN	130
Prunuspersica_ppa013295m	3	A	Prunus persica	MSKPRRPNPMLISCLSLLLIHTHFSICNGVSAFDLNSLKGSGIDGMVGAGRACNQKIGECLTEPEMESEISRRVLAMQKKYISYETLRRDLVPCGKPGASYYNCHAVAANPYSRGCEVITRCARGNDIKT	130
Ricinuscommunis_29629.t000087	3	A	Ricinus communis	MLRPTFCLLAFLLLHTLFTICNGVSVSGFKNTEVDAIMRRVCTKKIGDCFEEPEMESEISRRVLVMQKKYISYETLKRDMVPCDKPGASYYDCHAGEANPYSRGCEMITRCRGH	114
Salixpurpurea_SapurV1A.0058s0160	3	A	Salix purpurea	MSRFQIFPHTPTLLYLSLLFLLTLLAICNADSVSGLDSLKTREIDAVVSRGGCSEKIGECFEEPEMESEISRRVLLMQKKYISYGTLRRDLVPCDKPGASYYDCNARQAHRYSRGCEVITRCARSINGVNN	131
Salixpurpurea_SapurV1A.1190s0020	3	A	Salix purpurea	MSRLKFLPKTPTLYLSLLFFLTLFSVCNADSVLGLNSLEKTSEVGATTAVSRGCSSKIGECFEETEMESEMSRRVLLMQKKYISYGTLKRDMVPCNTPGASYYDCSARQAHPYSRGCEVITRCARSINDINN	132
Setariaitalica_Seita.8G115600	3	A	Setaria italica	MPATTKLISLSRAWATASLLLMLVLALHGRGGHCVGLGMDAAEMEMDSEAHRRLLWEATGGRRYISYDALRGDVVPCSRTGVPYYNCRVSTTANPYTRGCESITRCRDAGP	111
Setariaviridis_Sevir.8G121600	3	A	Setaria viridis	MPATTKLISLSRAWATASLLLMLVLALHGRGGHCVGLGMDAAEMEMDSEAHRRLLWEATGGRRYISYDALRGDVVPCSRTGVPYYNCRVSTTANPYTRGCESITRCRDAGP	111
Solanumlycopersicum_Solyc12g098510.1	3	A	Solanum lycopersicum	MTTPGEKLQELQPQTHKMQKSQLYFNPLKTLFFLLLFSHAQMRFCSGVSVLDLKSVKDSNFNLMGKRGCSEKLQECSEMVDEEDMMDSESNRRVLLMQKKYISYGTLKRDLVPCNTPGASYYNCKAPGAANNYNRGCEIITRCAREVSDIKS	152
Solanumtuberosum_PGSC0003DMG400004661	3	A	Solanum tuberosum	MTTPGEKLQEIQPQTHKMQKSQLYFNPLKTLFFLLLFSHAQMRFCSGVSVLDLKSVKDSNFNLMGKRGCSEKLQECSEMVGEEDLMDSESNRRVLLMQKKYISYGTLKRDLVPCNTPGASYYNCKAPGAANNYNRGCEIITRCAREVSDIKS	152
Theobromacacao_Thecc1EG020225	3	A	Theobroma cacao	MPILRPLITILSLSFLFFQTCDAVSILDLNNALKHSEVDVMVPRVCNNKLEDCLEEQEMESESNRRVLVMQRRYISYETLRRDMVPCAKPGASYYDCNAGQANPYNRGCEVITRCARGIKDIKT	124
Zeamays_GRMZM2G171394	3	A	Zea mays	MPATTKPILLPRAWAAAPLLLLLLLVLHGRGGHCVGMEAAELEMDSEAHRRLLWEATTGRRYISYDALRGDVVPCSRTGVPYYNCRISTTANPYTRGCESITRCRDADP	109
Zosteramarina_Zosma42g00450	3	A	Zostera marina	MGRWVLLLLLLLLLNTTTRLGFAYGNGKDQEGAEEVEMMVSESTRKLRGLQQHRRYISYELLRADVVPCSIEGVLYYNCRSGGGARVNAYHRGCGLISRCARYANP	106
Zosteramarina_Zosma5g02190	3	A	Zostera marina	MGKTTFFFFLLFSLLLILTKVESKEMTASVVGVGVGVGGGGLDEAEMEMESDTSRRLWNMEKRRYISYELLKADEVPCSRPGMLYYNCHSTAARVSPYQRGCGIISRCARFDDP	114
Amaranthushypochondriacus_AHYPO_020165	3	B	Amaranthus hypochondriacus	MASKVWIAIVAMAALMIVTESMSFDKSTWGMSRLSVDGDGNLPIMRTCNGRRGDCIGDEEEEDNEIIDRRQLARRRRGHSYYNCNSNARANPYNRGCTYITHCARNLG	108
evm_27.TU.AmTr_v1.0_scaffold00022.59_atrico	3	B	Amborella trichopoda	MALKILSVVLLLFAAASMSSAFMPDSDWELKSLDADVGIGYIHGGDGLVGDLIEEDEEMSMQSETSRRVLGAARQYLSYRALLKNRVPCNHRGNSYYNCKPRARANPYRRGCSIITRCARILK*	124
evm_27.TU.AmTr_v1.0_scaffold00044.134_atrico	3	B	Amborella trichopoda	MALKILSILLVLVAAACMAGMSGALIPDNDWRFKSLDADVSISDIDGGDNLVGDFVDEDEEMSMESETSRRLLGGAKRYISYGALKKDRVPCNHRGASYYNCKRTSRANPYRRGCSAITRCARILK*	127
Ananascomosus_Aco027355	3	B	Ananas comosus	MRTHDCRNAAAILILVVVVGMVSICGAYEFFVGGRDGWVPDPSEAYNHWAERNRFLVNDRLIFKYNKEEDSVLVVSHEKFNSCNTTDPYLRLDGGYSVFDLGRSGPFFFISGNKTRCDSGEKLNQQEQPSPAALSSVSRTDSTVRFEPAYPKSHAADFVPIQLFFFGTILFIRFEGSRDCFLWSGCSCHAHSAPLDADWGLARLDFEDDELTQACDGTVGECADKDDEDGSAEAEYVDTRRGLAAAYPGRTRFISYGALMKNRVPCSRRGQSYYNCRRRRRANPYHRGCSIITRCARILR	300
Aquilegiacoerulea_Aqcoe1G260300	3	B	Aquilegia coerulea	MAPKYSIILLFVLLVVSTFVVDSSSSSSSIVGSDSHYDVAAAAFNFNDDAGTGGLKTCNGLVGECIDQDEEMMIDSEMVRRSLRARRFISYDALKKNNVPCGTRGASYYRCGQASRINPYRRSCSRITFCQRNLS	135
Arabidopsishalleri_Araha.20719s0004	3	B	Arabidopsis halleri	MNYLKLLIIAVIISAALFPALVVGSRPVKCNNCMNGGEKEEIMKMTSGMDVSHRILQAKRYINYDALKKNKPAKPDGKPDKPDNKYRRGCTAATGCYRFTN	101
Arabidopsishalleri_Araha.2310s0017	3	B	Arabidopsis halleri	MKLLIFVVIISVALFPVLVRSRPIKCDQLSGKCINGEEEEIMKMRSGLDVISRRILQAWRYISYDVLKDNLPDKRHGKSDGRDNPYRRSCDAHSHCYRFTN	101
Arabidopsishalleri_Araha.25089s0002	3	B	Arabidopsis halleri	MMNYIKLLIIAVIIPVAAAPVLVKAKKIYISYGALKKNNVPCKRRGRSYYSCGPYKRGRSVITHCYRFTS	70
Arabidopsishalleri_Araha.20565s0003	3	B	Arabidopsis halleri	MGVKMLLIFGLLILAMVAKSVNATYPLTKSCINGQGCIGEDDELESLMDSETNRRQLARGRRYIGYDALKKNNVPCSRRGRSYYDCKKRRRNNPYRRGCSAITHCYRYAR	110
Arabidopsishalleri_Araha.2637s0012	3	B	Arabidopsis halleri	MGIKFLLILGLLALAVVAESANATWTLTKSCVNGQGCIGEDGELDYLMDSETNRRQLAARRSYISYGALRKNNVPCSRRGRSYYDCKKRKRANPYRRGCSVITHCYRQTS	110
Arabidopsislyrata_933891	3	B	Arabidopsis lyrata	MNYMKLLIIAVIISAALFPALVVGSRPVKCNNCNDGGEKEKIMKMNSGMDVNHRILQAKRYINYDALKKNKPAKPDGKPDKPDNKYRRGCTAATGCYRFTN	101
Arabidopsislyrata_945199	3	B	Arabidopsis lyrata	MMNYIKLLITAVIIPVAAASVLVKAKKVVCDFRTCIDSKEEERTIAGFELSGRILKAARYISYGALKRNNVPCKRRGRSYYSCGPGKKANPYKRGCSVVTHCYRFTS	107
Arabidopsislyrata_473036	3	B	Arabidopsis lyrata	MGVKMLLIFGLLILAMVAKSVNATYPLTKSCINGQGCIGEDDELESLMDSETNRRQLARGRRYIGYDALKKNNVPCSRRGRSYYDCKKRRRNNPYRRGCSAITHCYRYAR	110
Arabidopsislyrata_933966	3	B	Arabidopsis lyrata	MGIKFLLILGLLALAVVAESANATWTLTKSCVNGQGCIGEDGELDYLMDSETNRRQLAARRSYISYGALRKNNVPCSRRGRSYYDCKKRKRANPYRRGCSVITHCYRQTS	110
Arabidopsisthaliana_AT2G33130	3	B	Arabidopsis thaliana	MMNNMKLLIIAVMIISAALLPALVVGSRPVKCDNCMDGGEKEEIMKMSSGVDVSHRILQAKRFIDYEALKKNLPAKPDGKPDKPDNKYRRGCSAATGCYRFTN	103
Arabidopsisthaliana_AT2G20660	3	B	Arabidopsis thaliana	MKLLIFAVIISVVLFPVLVSSRTIKCDQLSGKCINGEEKEIMNMRLGLDVSSRRILQASRYISYEALKKNLPDNRRGEPDQRDNPYRRSCDVHSHCYRFTN	101
Arabidopsisthaliana_AT1G28270	3	B	Arabidopsis thaliana	MGVKMLLIFGLLILAMVAKSVNATYPLTKSCINGQGCIGEDDELESLMDSETNRRQLARGRRYIGYDALKKNNVPCSRRGRSYYDCKKRRRNNPYRRGCSAITHCYRYAR	110
Arabidopsisthaliana_AT2G33775	3	B	Arabidopsis thaliana	MGIKILLILGLLTLAVVAESANATWTLTKSCVNGQGCIGEDGELDYLMDSETNRRQLAARRSYISYGALRKNNVPCSRRGRSYYDCKKRKRANPYRRGCSVITHCYRQTS	110
Arabidopsisthaliana_AT1G35467	3	B	Arabidopsis thaliana	MLKAQVFMFVTVLVFVCVFINSNDAKRYIEYPPWQKHPCNPRFPTPDCYKRTPANPYRRGCTCISRCRRDCGGLSTWKKLLDTILKIPV	89
Brassicarapa_Bra035990	3	B	Brassica rapa	MMNIVKFLIIAIVVTISVALCPTFVQSRKTKCDWLGGNCIKGGEEETMKMSSGLDVSRRVLQATRYINYDALKHNVPAKQHGQQDRPDNPYRRGCTLATECYRLTH	106
Brassicarapa_Bra008511	3	B	Brassica rapa	MNPLKFLLIVVAILVALCPAIVQSRQIKCDQLGENCIEDGEETMKMRLGLDVSRRILQATRYINYDALKHDVPAKQHGQEDRADNTYRRGCTLATECYRLTN	102
Brassicarapa_Bra010886	3	B	Brassica rapa	MGGVKLLFIFGLLVLAMVAKSVNATYPLTKSCINGQGCIGDDDELESLMDSETNRRQLARGRRYIGYDALKKNNVPCNRRGRSYYDCKKRRRNNPYRRGCSAITHCYRYAK	111
Brassicarapa_Bra030081	3	B	Brassica rapa	MVATSVNATYPLTKSCINGQGCIGDDDELESLMDSETNRRQLARGRRYIGYDALKKNNVPCNRRGRSYYDCKKRRRNNPYRRGCSAITHCYRFLEESGIFRCPFTIMHMRSLLKDTRSVFEDQSRGFLDGKGSVSVAFASLMKMKLR	147
Brassicarapa_Bra032888	3	B	Brassica rapa	MGGVKLLFIFGLLILAMVAKSVKATYPLTKSCINGQGCIGDDDELESLMDSETNRRQLARGRRYIGYDALKKNNVPCNRRGRSYYDCKKRRRNNPYRRGCSAITHCYRYAK	111
Brassicarapa_Bra005473	3	B	Brassica rapa	MGIKFLLILCLLTLAVVAESANVTWSLTRSCVNGQGCIGDDDGLESLMDSETNRRQLAARRRYISYGALKKNNVPCSRRGRSYYDCTKRKRANPYRRGCSIITHCYRLTS	110
Capsellagrandiflora_Cagra.2097s0005	3	B	Capsella grandiflora	MMNCMKLISVIISAALFPALVVGSRPVKCHNCIDSVGEEKIIMKNMRTGFEVNRRFLEASRYISHDVMKKNKQAKPSGKPDQPDNTYRRGCTAATECHRFTN	102
Capsellagrandiflora_Cagra.1225s0061	3	B	Capsella grandiflora	MINYIKLLIIVVIIIQLVAAGPVLVRAKKVSCESGIRIDDGGEEKRTMAEFELLSRRILKAANYISYGALKKDYVPCKRRGRSYYSCGGRGKKANPYKRGCSVITNCYRFTS	112
Capsellagrandiflora_Cagra.1822s0035	3	B	Capsella grandiflora	MGVKMLLIFGLLILAMVAKSVNATYPLTKACVNGQGCIGEDDELESLMDSETNRRQLARGRRYIGYDALKKNNVPCNRRGRSYYDCKKRKRNNPYRRGCSAITHCYRYAR	110
Capsellagrandiflora_Cagra.0301s0004	3	B	Capsella grandiflora	MGIKFLLILGLLTLAVVAESANATWGLTKSCVNGQGCIGEDDELESLMDSEANRRQLAARRSYISYGALKKNNVPCGRRGRSYYDCKKRKRANPYRRGCSVITHCYRQTS	110
Capsellarubella_Carubv10028292m.g	3	B	Capsella rubella	MMNCMKLISVIISAALFPALVVGSRPVKCHNCIDSVGEEKIIMKNMRTGFEVNRRFLEASRYISHDVMKKNKPAKPSGKPDQPDNTYRRGCTAATECHRFTN	102
Capsellarubella_Carubv10025288m.g	3	B	Capsella rubella	MKYMKFLIMAVIMSAAMLPALVVGSRRVKCDNCVDGGKEKINVMEMMRSGMDMMSRQVLQATRYINYDALKKDKPVRPNGKPDQPDNKYKRGCSADTGCFRFTN	104
Capsellarubella_Carubv10006723m.g	3	B	Capsella rubella	MINYIKLLVIVVIIIQLVAAGQVLVRAKKVSCESGICIDDGGEEKRTMGEFELLSRRILKAANYISYGALKKDYVPCKRRGRSYYSCGGRGKKANPYKRGCSVITNCYRFTS	112
Capsellarubella_Carubv10012072m.g	3	B	Capsella rubella	MGVKMLLIFGLLILAMVAKSVNATYPLTKACVNGQGCIGEDDELESLMDSETNRRQLARGRRYIGYDALKKNNVPCNRRGRSYYDCKKRKRNNPYRRGCSAITHCYRYAR	110
Capsellarubella_Carubv10024364m.g	3	B	Capsella rubella	MGIKFLLILGLLTLAVVAESANATWGLTKSCVNGQGCIGEDDELESLMDSEANRRQLAARRSYISYGALKKNNVPCGRRGRSYYDCKKRKRANPYRRGCSVITHCYRQTS	110
Citrusclementina_Ciclev10003632m.g	3	B	Citrus clementina	MAFSLVLKLLLVVSMIITVKARYDEASFPLMSTEGHGWTSWTMSAYDDDDDDEEERQDEDGGIARRSLKITHNGQDSYYTHNCYKARGHANPYTRGCSTITHCRR	105
Cucumissativus_Cucsa.101140	3	B	Cucumis sativus	MRSTKLCLFLLLIAVVAAPLCLALSDDWTRSYADVPDYDFTNSNEDSRRLLFQYGFAYKYPKNKYLGYDALRKNNIPCRHRGRSYYDCKKRKKANPYRRGCIAITGCARFTD	112
Cucumissativus_Cucsa.172090	3	B	Cucumis sativus	MKLGLCLLLLVAAIAITLPVALCDWTRAYGNPDYAFWGTAEPATINDVDDSRRLLFQYGFAYKYPKNKYLGYDALRKNNSPCRHRGHSYYDCTKRRKANPYRRGCIAITGCARFTD	116
Eucalyptusgrandis_Eucgr.D00610	3	B	Eucalyptus grandis	MGLKFWAVFLLLSLAMVAESSPYSFGFVGAGDLSMSVGDSIGAFNEMMLDSEINRRQLAGRGRHISYNALKKNNVPCSRRGQSYYNCKKMKKANPYKRGCSSITRCKRVTG	111
Eucalyptusgrandis_Eucgr.E03266	3	B	Eucalyptus grandis	MEFRLWLVCLLLAMAAVAECYPQDHTRIGLVRHPALGECDGLDLEPEMDSEINRRLLAANRRYISYRALKKNSVPCSRRGHSYYNCSRMKRANPYKRGCSSITRCRRFTG	110
Eutremasalsugineum_Thhalv10019431m.g	3	B	Eutrema salsugineum	MKILIIVVIISAALFPALVQSRHVKCDRFGGNCIGGGKETIRNMGSSWDVSRRILQAARYISYNAMNHNTPAKQRYISYDAMKHNVPAKQHGQKDLPDNHYRRACLLNTLCLRISN	116
Eutremasalsugineum_Thhalv10019673m.g	3	B	Eutrema salsugineum	MKILITVVIISTTLFPALVQSRHVKCDQFGGNCIDRGEETIKNMISSWDVSRRIFHAARYISYDAMNHNIPAKQRYISYDALKHNVPAKQHGQKDLPDNQYRRACLLNTLCLRIPN	116
Eutremasalsugineum_Thhalv10019742m.g	3	B	Eutrema salsugineum	MKILITVVIISTALFPALESRHVKCDRFGGNCIDGGEETIKNMISSWDVRRRILQAARYISYDAINHNIPAKQRYISYDALKHNVPAKQHGQKDLPDNQYRRACLLNTLCLRIPN	115
Eutremasalsugineum_Thhalv10002317m.g	3	B	Eutrema salsugineum	MNYKKLFLIIAVIISPALFPALVQPRQVKCDRLGGNCIDGGEELIMKMRSGLDVRRMILLELASSRHISYDALKKDVPDKRRRAKPDNPHRRRCDVHSNCYRFTN	105
Eutremasalsugineum_Thhalv10026612m.g	3	B	Eutrema salsugineum	MNYIKLLIIAMIIPVAAAPMLVRAKKVNCAGWSGTCIDGGELEEMRTMTGFDLSRRILKAARYISYNALKKNNNVPCKRRGRSYYNCGKRKKANPYRRGCSVITHRYRFAS	111
Eutremasalsugineum_Thhalv10009158m.g	3	B	Eutrema salsugineum	MGVKLLFIFGLLILAMVAKSVNATYPLTKSCINGQGCIGDDDELESLMDSETNRRQLARGRRYIGYDALKKNNVPCNRRGRSYYDCKKRRRNNPYRRGCSAITHCYRYAK	110
Eutremasalsugineum_Thhalv10017458m.g	3	B	Eutrema salsugineum	MGIKFLLILGLLTLAVVAESANATWTLTKSCVNGQGCIGDDDGLESLMDSETNRRQLAARRSYISYGALKKNNVPCSRRGRSYYDCKKRKRANPYRRGCSVITHCYRHAS	110
Fragariavesca_gene02376-v1.0-hybrid	3	B	Fragaria vesca	MIGCEVLSEIAAQTSDRDLSGLLLHFNTVGGGLGSRRGEETVSPALECNWTLRPAGVNLYNVNMHIISYDALIPVKVPCDRRGNSYYACKSRSQGNVNEGQRPIGSHFKFTDLFCLSTQKSGNMDFKSCLVVLLLALAMVAAVESSTISMHDAAWGLKHSRDDVGDMIGQDNEMLLDSEVGRRQLMANNVRYISYGALKKNKVPCGQPGASYYNCNRQNSQQANVYRRGCSVATRCARSN	240
Fragariavesca_gene02377-v1.0-hybrid	3	B	Fragaria vesca	MDFKLCLVALLLALAVAVEAAKLHDVSWGLARYSRDSSLVQANVGDVIGEDNEMMLDSESSRRTLAGRTRYISYGALKRNRIPCRRRGASYYNCGRPNQQANTYRRGCSVITRCARFN	118
Fragariavesca_gene08146-v1.0-hybrid	3	B	Fragaria vesca	MEINTFTLVKFLCVISLAVTVMVVDSLSTPQHYSVRTSNHGGAMSSTTAPELLDIKNIASCSKGFSGDCQNYSVENEEDGVNGFFDDFSDYSDEDIVTSQRRRTKRYISYDALLKNRVPCGQRGSSYYYCGIPGQANPYRRGCSVITRCARFN	153
Glycinemax_Glyma.13G295800	3	B	Glycine max	MAHLTIGLLGECSHEESSINRRNLARRGRCISNDALKKNNAPRNRGKANPYSRGCSIVTHCARFTD	66
Glycinemax_Glyma.07G198100	3	B	Glycine max	MNFKPWLSFLLLALALAMVAEASSVHHEYGFHGAAVVHDLIGDDNEMLLDSETNRRTLAGRQQYISYGALNANNVPCGNRGRSYYNCQQRGRANPYNRGCTQITHCARDTS	111
Glycinemax_Glyma.13G178300	3	B	Glycine max	MNFKPWLSFLLLALALAMVAEASSVHHEYGFHVNAVVHDLIGDDNEMLLDSESNRRTLTGRQRYISYGALNANNVPCGNRGRSYYNCQQRGRANPYNRGCTKITHCARDTS	111
Glycinemax_Glyma.15G075300	3	B	Glycine max	MSSKAWLAFLLLALAMVAETYATIDEFATTLEEFDPIISDGDADLIVDDNEFLMSSESTRRSLMHGHPGKGRGRARYISYAALRSNQVPCGRRGRSYYNCNQRGRANPYNRGCTAITHCARDTS	124
Gossypiumraimondii_Gorai.010G154600	3	B	Gossypium raimondii	MGSKVWHMFLLFALAMVAECAKFDEVNSGIHHRDNNSRDSCIGEHCNIKDEIFMDSETNIRLLAARRYISYEALKRNNVPCSQQGRSYYECSTGEQVNPYTRGCTYATRCRRYTA	115
Gossypiumraimondii_Gorai.010G154800	3	B	Gossypium raimondii	MGSKVWHMFLLLALAMVAECTKFDEVNSGIHHRDNSRDSCIGEHCNIKDEIFMDSETNIRLLAARRYISYEALKRNNVPCSQQGRSYYECSTGKPVNPYTRGCTYATRCRRYTA	114
Gossypiumraimondii_Gorai.010G256000	3	B	Gossypium raimondii	MASKALLMFMPLALAMVANCSTTATTFNKTLAHFGTGDGALWTVNIEDIETETTMMMDSETNRWLRNGTKRRYISYEALKRNNVPCHQQGRSYYECSTGKPVNPYTRGCTYATRCRRYTA	120
Gossypiumraimondii_Gorai.010G256100	3	B	Gossypium raimondii	MGSKVWLMFMPLALAMMTGCSTAATFNKGHRYFRTGNRGLLVEKIDDIEAEMMMDSETDDGRYISYSSLHEISIPCDQRGQSYYACQRGKPANPYNPGCSITHAYTVCYVRN	112
Linumusitatissimum_Lus10015316.g	3	B	Linum usitatissimum	MMSSKHCLIMLVVLVIVSARTVESTLPTSLAGDDLGMQLHAFNRESEFMMDSEINHRMLAQRQRYISYKALAANNIPCGRRGSSYYDCSKHKKMNPYRRGCTAATGCYRWTH	112
Linumusitatissimum_Lus10025444.g	3	B	Linum usitatissimum	MSSKPCLIMFVVLVIVTARTAESTLPTSLAGDDLGMQLHAFNRESEFMMDSEINHRMLAQRQRYISYKALAANNIPCGRRGSSYYDCSKHKKMNPYRRGCTAATGCYRWTH	111
Linumusitatissimum_Lus10015431.g	3	B	Linum usitatissimum	MGFHHHRYRLVIIILALATTIFAESSTTTTNVDPCNGDPCDVGVARWRRIVDRGCSLPDINNNMLARERDRYISYAALAANNIPCGKRGRSYYDCSGHKRMNPYRRGCTAITGCYRWTH	119
Linumusitatissimum_Lus10005541.g	3	B	Linum usitatissimum	MATTTRTPTSLLLVLVALLLIATSAEATRESQTARLLLMQRFNKRTSRGLQQRDRYISYEAMSANNVPCGKHGNSYYNCNTHTRANPYTRGCTEATGCYRYTH	103
Malusdomestica_MDP0000145507	3	B	Malus domestica	MVVESTQYSSMRRNAGEVEVASLPDRCDGLSGEDCLNIKEEEEEGDEDTEEAETTRCISYGALERDKVPYDRRGSSYYNCGTSGQVNPYHRGCSVITYCAREG	103
Malusdomestica_MDP0000229638	3	B	Malus domestica	MTNNITVSVIILLVMTLTLGVESIEYSSMRRNAGEVEVTSPLDPCDGLLGEDCLNIKEEEEGNEEGYEDTEEAKTIRYISYGALQRDNVPCDRRGSSYYSCGTSGQVNPYHRGCSVITYCARNG	124
Malusdomestica_MDP0000321762	3	B	Malus domestica	MGFKLYLIALMVVLAMVARSSAKVXDALWTLSHFGNHDDESLLDSANSKVGDLIGEENEMMMETESTRRTLRGRGRRYVGYGALRRNAVPCGRRGRSYYNCQGRQRANPYKRGCQYITRCARR	123
Malusdomestica_MDP0000704235	3	B	Malus domestica	MGFKLYLIALMVVLAMVARSSAKVXDALWTLSHFGNHDDESLLDSANSKVGDLIGEENEMMMETESTRRTLRGRGRRYVGYGALRRNAVPCGRRGRSYYNCQGRQRANPYKRGCQYITRCARR	123
Malusdomestica_MDP0000350522	3	B	Malus domestica	QRPINKALSFLLPIQTNCVFNLFVYVRTLPLIKQTPTMGFKLYLIALMVVLAMVARSSAKVNDALWTLSHFGNHDDESLLDSANSKVGDLIGEENEMMMETESTRRTLRGRGRRYVGYGALRRNAVPCGRRGRSYYNCQGRQRANPYKRGCQYITRCARRX	161
Malusdomestica_MDP0000881502	3	B	Malus domestica	MGFKLYLIAFMVVLAMVARSSAKVHDASWGVSHFAAHDDESLIDSANSKTGDVGEENELLMDSDSGRRTLKGNGRFIGYGALRRNAVPCGRRGQSYYNCQKREGANPYKRGCEYITRCSRR	121
Malusdomestica_MDP0000881503	3	B	Malus domestica	MGFKLNLIALMVVLAMVARTSAKVHDASWGFSRFGDHDDESLINSANSKVGDFIGDENEMMMESESTRRTLIGNGRFIGYSALKQNAVPCGRRGQSYYDCQKRDGANPYKRSCQYITRCARR	122
Medicagotruncatula_Medtr4g088685	3	B	Medicago truncatula	MLNIKSWIMFFFLAMLIAMVSAEASKVHDFTFASVRVGDLIGDDNEMLMDSESNRRTLAGRKRRYISYGALKANNIPCGQKGQSYYDCNARGQANPYRRGCTAITHCARTL	111
Medicagotruncatula_Medtr6g060260	3	B	Medicago truncatula	MINFKPWLMFFFLAMVIAMVSAKASKVHDFSFPSPVLVGDLIREENEMLMDSESNRRRYISYDALLADSIPCGLKGQSYYDCNHRDQVNPYRRGCTAITHCARVL	105
Mimulusguttatus_Migut.M00180	3	B	Mimulus guttatus	MSMSMTNLVWALIVCAALLCALVEPSSSPPSMQNTYAAAAARTAAMYSYDQEAGMMDSDISRRILAGSNNNNHYISYGAISRDWVPCHVRGRSYYNCNTRQRSNPYTRGCTKITHCARNNH	121
Mimulusguttatus_Migut.M00797	3	B	Mimulus guttatus	MAAMAFRLALLVLVVAVAAMAMAARADDDYTMDVGLIGEPDGHGMVADALDFDEELMMESESARRQLWGRHRGHISYAALRRNNVPCNKRGHSYYNCLGHHPAHPYKRGCTRATRCARNNR	121
Musaacuminata_GSMUA_Achr5G09370_001	3	B	Musa acuminata	MRVHCATPFPLRPPFLCKQHHPPSPRLSAAQPRTENSTQSGSSLPVARFLKMALRLAFVPILLAALLLAEAASAGEATYGVNEWSVAPFASGDGGLRASPVCDGRVGDCVDEEEEMAMESESTRRSLARSGARFISYGALSKNRVPCNRRGQSYYNCQRQKRANPYRRGCSTITRCARDMH	181
Musaacuminata_GSMUA_AchrUn_randomG19590_001	3	B	Musa acuminata	MTMESVSARRSLASRTKFVSYGALTKNRVPCNRRGQSYYNCHRQKKVNPYRRGCSSITKCARILQ	65
Musaacuminata_GSMUA_Achr10G27700_001	3	B	Musa acuminata	MAFRLAFLLLVLATASVAGTWAMGPIDTEVSWKLARFASAEDGLGDAAPACDGLVGECLDEDNELDMEAEDPRRFLSPAHGRQRFISYGALSRNRVPCNRRGHSYYNCRRSGRANPYRRGCSVITRCARILD	132
Phaseolusvulgaris_Phvul.002G229400	3	B	Phaseolus vulgaris	MKCKVWLSFLLLAMALAMVAEASKVHEFGFPGAGMDLVGDDNEMQLDSESNRRTLAGREQYISYGALNANQAPCGNRGNSYYNCQDRGRANPYSRGCSQITHCARDTD	108
Physcomitrellapatens_Pp3c3_15280	3	B	Physcomitrella patens	MVMGGVKVGSSALVLMLAMLAFVLVQCVDRADAGHGSPIMELATTSSGLPEGFDDLRMYEDPEDQFLDEPARRLLAARRRSYISYGALNRNRSPCPARSGRSYYTPNCNSNAGPARPYTRGCLRITRCQRV	131
Populustrichocarpa_Potri.004G044900.1	3	B	Populus trichocarpa	MGSKFWLVFLMLATALVVESTTLMDDADLWGLSTLGHDNNGFEFSTEMMMDSEINHRLLAQKTRYISYGALRANSVPCNRRGSSYYNCNKRQRANPYRRGCSTITRCRRYTH	112
Populustrichocarpa_Potri.004G045000.1	3	B	Populus trichocarpa	MGSKFWLVFLMLATALVVESTTLMDDADLWGLSTLGHDNNGFEFSTEMMMDSEINHRLLAQKTRYISYGALRANSVPCNRRGSSYYNCNKRQRANPYRRGCSTITRCRRYTH	112
Prunuspersica_ppa015429m	3	B	Prunus persica	ATPPPRACNGSLGEECLNEEEEEEDEQEGLQTVRPQDEGNTRYISYEALKKDNVPCNRRGSSYYNCGTSGKINPYQRGCTIITNCAREG	89
Prunuspersica_ppa026481m	3	B	Prunus persica	MGYKVCLIVLMVVLAMVAQSSAKGHEASWGLSFTAHDDESLIDRANSKVGDMIGEENEMMMDSESSRRTLRGAQGRYIAYGALRRNAVPCGRRGQSYYNCQNRQRANPYQRGCTIITRCARR	122
Ricinuscommunis_29668.t000015	3	B	Ricinus communis	MTLKFWLVFLLVALAMVAHHATATAPRNSTGRLVGDEVGEEEVMLDSEASRRVLASGKRYLSYAALKANMTPCMKRGRSYYYCKQLARKKVNPYKRACTVITKCYRYTHLNK	112
Salixpurpurea_SapurV1A.0012s0390	3	B	Salix purpurea	MGSKFWVVFLMLATTMVVESTTFMDGADLWGLSTLGHDNNGFDFSTEMMMDSEINHRLLAQKTRYISYGALKANSVPCNRRGSSYYNCNQRQKANPYKRGCSTITRCHRYTH	112
Salixpurpurea_SapurV1A.0012s0410	3	B	Salix purpurea	MSTMGSKFLLVFLMLATAMVAESTTSMHDADLWGLSALGHDNNGFDFMSTEMVMDSEINHRLLAQKTRYISYGALRANSVPCNRRGSSYYNCNQRQKANPYRRGCSTITRCQRYTH	116
Solanumlycopersicum_Solyc12g005460.1	3	B	Solanum lycopersicum	MEFRLCIIIILSIFIIMIDPSSSLYNNFNIQHKNMDQLSSMMHVDISQRKCNGGVVGNCIDEEEEMMMESDISRRVLGGRNGYVSYGAMSRNNVPCNVRGASYYNCHANQQVNPYRRGCTQITRCARTNS	130
Solanumlycopersicum_Solyc07g063030.1	3	B	Solanum lycopersicum	MASRPIFVFMLLATLAFAMVAESSFSSSSSFFNDPVVNSLGHNTGGGLDEWMTTGRIGDTLFADEEMMMPTESARRALNNQDHISYRAMSKNAIPCDRHGASYYQCTRMQKIRPYRRGCSKITRCQRR	128
Solanumtuberosum_PGSC0003DMP400024277	3	B	Solanum tuberosum	MKVKGEKKKVKRERVRVLESEEEKKRRRRGEREDQAKIRQDHRGFSSGVIPIKCNGGLVGNCIDEEEEMMMESDISRRVLGGRNGYVSYGAMSRNNVPCNVRGASYYNCHANQRVNPYRRGCTQITRCARTNS	133
Solanumtuberosum_PGSC0003DMP400024278	3	B	Solanum tuberosum	MIDPSSSSSSLSSIMHGEDHRAISTRKCNGGLVGNCIDEEEEMMMESDISRRVLGGRNGYVSYGAMSRNNVPCNVRGASYYNCHANQRVNPYRRGCTQITRCARTNS	107
Solanumtuberosum_PGSC0003DMG400012411	3	B	Solanum tuberosum	MATRPIFVFMLLATLAFAMVAESSLSSSSYFNDPVVNTLGHSSGGGLDELMTAGRIGDTLFDDEEMMMPTESARRALNSRDHISYRAMSKNAIPCDRRGASYYQCTRMQKIRPYRRGCSKITRCQRR	127
Solanumtuberosum_PGSC0003DMG400015363	3	B	Solanum tuberosum	MATRSRLAVVLLLTLAMAMVAESSFSHLDSTTMAFNVQGSNDNNIGHVGDMLYEDEEMMMPSESARRTLDSRDHIAYRALRANNIPCNQRGASYYQCNRMSKINPYRRGCQRITNCGRTNS	121
Spirodelapolyrhiza_Spipo11G0066200	3	B	Spirodela polyrhiza	MTPRFVSLLFLLAVVVLELSRAASAPALETIGLFKIASDGDDRLIEPSGKCNGIIGKCIDEDEEMAMDSEVSRRGLQARFKYISYQALFKNRIPCNHRGYSYYNCNKSGAKRANPYRRGCTYITHCARILH	131
Spirodelapolyrhiza_Spipo29G0029900	3	B	Spirodela polyrhiza	MAPRFASLLFLLAVAVELSRAASAPALETTGLFKIASDGDDSLLEPSDGCNGIIGKCIDEEEEMAMDSEVSRRGLQARFKYISYQALFKNRIPCNHRGYSYYNCNKSGAKRANPYRRGCTYITHCARILH	130
Theobromacacao_Thecc1EG008135	3	B	Theobroma cacao	MNFRLPFAVLIISLAISAESSSYGSTHWGRTLFSSTVRDGSVGARQACRGPLSECIGNEEETPMEWDISRRALAEGKRYISYGALKQNSVPCNRRGNSYYNCGAPGRANPYKRGCSVITHCYRYTG	126
Theobromacacao_Thecc1EG029845	3	B	Theobroma cacao	MGSKVWLVFLLLALAMVAESTTFHEASWGLTHFGNDELSSCIDGQCDVEDVSQTLMDSEINRRQLAQKRYISYGALKANSVPCNRRGNSYYNCQNRKRANPYNRGCSAITHCYRYTS	117
Zosteramarina_Zosma354g00020	3	B	Zostera marina	MTTNRQPFVLLIAVLLTSAVKSHVVVDSIGDDWDPAQYESAITGPKTCNTFDSLIGDCIDDEEDMESESSRRVLRGRKHKRYISYGALKKNKTPCNRRGQSYYTCAKSGRANPYHRSCTVITRCARAIR	129
Zosteramarina_Zosma14g00590	3	B	Zostera marina	MSLEAAVPWQTEVTRTQPLSYTVSKCKASNGGVIGDCIDDGDEMGMDSEENRRILAEHKRYISYAALKKNTTPCNQRGQSYYNCSKGGKANPYQRSCTVITRCSRSIR	108
Amaranthushypochondriacus_AHYPO_019327	3	C	Amaranthus hypochondriacus	MSSSKPLIFFSFFLFLISYISFHCTPAAALITDVGFDWASSSSAISMVYYSDNDFVDNQLNNLDEENVISKRRSLYWNRVYYSYISYAALSANRVPCPPRSGRSYYTHNCFKARGPANPYHRGCSCITRCRR	132
Amaranthushypochondriacus_AHYPO_004515	3	C	Amaranthus hypochondriacus	MAMVMVTNTMSFDESTWGISPLYISYDALKKNNVPCNRRGRSYYNCNSNARANPYNRGCTYITHCARNLG	70
evm_27.TU.AmTr_v1.0_scaffold00135.29_atrico	3	C	Amborella trichopoda	MAPIPLSLLLILLISLLPSPLQPLQHQETPSNLDRESKEAYSNGEICRGNEAGCSKWSGFAERRVVFELEQYISYGALMADRVPCPPGCGRPYYTKDCYRARGSVRPYDRGCSVITGCERYTG*	124
evm_27.TU.AmTr_v1.0_scaffold00017.137_atrico	3	C	Amborella trichopoda	MARVIGLAMFVSMTLLILLSFELDAQAEAEVSSMGSSMDALEWGLSSYNGDEMSSGFDEVGEEGEWARRSLYWRIVHYYISYGALSANRIPCPPRSGRSYYTHNCYKARGPVRPYHRGCNAITGCSRDVS*	131
Ananascomosus_Aco003210	3	C	Ananas comosus	MAPLLLFLLFLCLPHNPLPFSHAQPSNPTFSTDPFPEPSIYAYPFGLDPEYELAHQVLDETPQRKEDNRRALFWHGAHHHYYISYAALSANRVPCPPRSGRSYYTHNCYRSRGPVHPYSRGCSEITRCRR	130
Aquilegiacoerulea_Aqcoe5G150300	3	C	Aquilegia coerulea	MAFSSVPKLLVLCCFFLIIYITSISNTVVEAQVVDQQQTSLLLMSTDASLEWPSTMSSSLEEFGSEDNEEEEGGIGRRSLFWRRVHYYISYGALSANRIPCAPRSGRSYYSHNCYKARGVANPYNRGCSKITRCRR	136
Arabidopsislyrata_951519	3	C	Arabidopsis lyrata	MAAPSLNLILILSLLVFISLPRSESLSDNPSLVLLPDGFDWPISHSDEFDIIDGEESFEVAEEDDGVDRRSLYWRRTKYYISYGALSANRVPCPPRSGRSYYTHNCFRARGPVHPYSRGCSSITRCRR	128
Arabidopsisthaliana_AT5G67070	3	C	Arabidopsis thaliana	MAASSLNLLLILSLLTFISLQRSESLSDNPSLTLLPDGFDWPISHSDEFDIIDGEESFEVTEEDDGVTDRRSLYWRRTKYYISYGALSANRVPCPPRSGRSYYTHNCFRARGPVHPYSRGCSSITRCRR	129
Brachypodiumdistachyon_Bradi2g06280	3	C	Brachypodium distachyon	MARLGVTTALLALLVAAVAAMAYLPAPASAGGAMGGDLDSMQPRAAPACDGAVGECGVDEDEELGTGGGAGAGEALRRSLARKPTARYISYGALKADQVPCNKRGQSYYTNCANMKQANPYQRGCSAITRCARNMN	136
Brachypodiumdistachyon_Bradi2g32940	3	C	Brachypodium distachyon	MARLVAFFTVVVVLVACLCAAASLPYAMAGSGAMNLHPSSRGLKSCDGTLGDCVADNDESETSSPLNAVVRRSLARKPTARYISYGALKADQVPCNKRGQSYYTNCASMKQANPYQRGCSAITRCARNMN	130
Brachypodiumstacei_Brast01G348600	3	C	Brachypodium stacei	MARVGVTALLALLVAAVAAMAYLPAPATAGAMGELDSMVLLQQGRASGAPCDGAVGECGVDEDEELGTGGGSGSGEALRRSLARKPTARYISYGALKADQVPCNKRGQSYYTNCASMKQANPYQRGCSAITRCARNMN	138
Brachypodiumstacei_Brast08G171000	3	C	Brachypodium stacei	MARLGAFFTVAVVLAACLCAAASLPHAMAGGGMSHLHPSSRGLKSCDGTLGDCVIDNEESETSSPLNAVVRRSLARKPTARYISYGALKADQVPCNKRGQSYYTNCASMKQANPYQRGCSAITRCARNMN	130
Brassicarapa_Bra037127	3	C	Brassica rapa	MATAQSLTLLITLSLLFISLQRSESLPENPSMILLGDGFDWPISHGDALDIDGGESFEDAEEEDVADRRSLYWKRRRYYISYGALSANRVPCPPRSGRSYYTHNCFRARGQVHPYSRGCSSITRCRR	127
Brassicarapa_Bra012130	3	C	Brassica rapa	MAAAPSLNLLLITLSLLLVSLPRSESLPENPSLILLGDGFDWPIPDGGIGGGESFEDAEEEEDNVGVVDRRSLYWHRKRYYISYGALSANRVPCPPRSGRSYYTHNCFRARGPVHPYSRGCSSITRCRR	129
Brassicarapa_Bra036802	3	C	Brassica rapa	MEAPTLTLNLLLLIIVSLLFISLPRSEPLPENPSLVLLGDGFEWPTSHGDAFDIESFDDAGEEEDDDVGVSDRRSLYWKRRRYYISYGALSANRVPCPPRSGRSYYTHNCFRARGPVHTYTRGCSSITRCRR	132
Capsellagrandiflora_Cagra.2428s0004	3	C	Capsella grandiflora	MAAPSLNLLLILSLLTFVSLPRSESLSDNPSLVLLPDGFDWPISHGLGDEFDIINGEESFEVAEEEDDGVDRRSLYWRRRKYYISYGALSANRVPCPPRSGRSYYTHNCFRARGPVHPYRRGCSSITRCRRY	132
Capsellarubella_Carubv10027357m.g	3	C	Capsella rubella	MAAPSLNLLLILSLLTFVSLPRSESLSDNPSLVLLPDGFDWPISHGLGDEFDIINGEESFEVAEEEDDGVDRRSLYWRRRKYYISYGALSANRVPCPPRSGRSYYTHNCFRARGPVHPYRRGCSSITRCRRY	132
Caricapapaya_evm.TU.supercontig_55.141	3	C	Carica papaya	MAVSPSKLLLILILSAIVALSLLSSKAKAHLDETSLKLVGDALDWPLAMSLYSDIDDLEGENGEIEEDEGEFGRRSLFWRRVRYYISYGALSANRIPCPPRSGRSYYTHNCYKARGPVHPYTRGCSAITRCRR	133
Citrusclementina_Ciclev10026759m.g	3	C	Citrus clementina	MALAPATVKLLKFGFGLMLMHMISMNLLHVEAQVAVDESRLELMSDALEWPMLSMSFDEEEGEGPEGEGGRRSLFWQRMKYYISYGALSANRIPCPPRSGRSYYTPNCYKARGPVHPYTRGCSVITRCRR	130
Citrussinensis_orange1.1g032908m.g	3	C	Citrus sinensis	MALAPATVKLLKFGFGLMLMHMISMNLLHVEAQVAVDESRLELMSDALEWPMLSMSFDEEEGEGPEGEGGRRSLFWQRMKYYISYGALSANRIPCPPRSGRSYYTPNCYKARGPVHPYTRGCSVITRCRR	130
Citrussinensis_orange1.1g032971m.g	3	C	Citrus sinensis	MALAPATVKLLKFGIGLMLMHMISMNLLHVEAQVAVDESRLELMSDALEWPMLSMSFDEEEGEGPEGEGGRRSLFWQRMKYYISYGALSANRIPCPPRSGRSYYTPNCYKARGPVHPYTRGCSVITRCRR	130
Cucumissativus_Cucsa.366420	3	C	Cucumis sativus	MASKSLLFPLFTLLLLFLSSSSAHLSVDTSLKLMADALEWPTTTSLIQSPTDDDLDDDLDLQQDPRRSLFWRRVHYYISYGALSANRIPCPPRSGRPYYTHNCYKARGPVNPYTRGCSAITRCRR	125
Eutremasalsugineum_Thhalv10005130m.g	3	C	Eutrema salsugineum	MAAPSLNLLLILVSLVFISLPRSESLPENPSLILLGDGFGWPISHGDPFDVDGDVKEEDDVGGADRRSLYWQRRKYYISYGALSANRVPCPPRSGRSYYTHNCFRARGPVHPYRRGCSSITRCRR	125
Glycinemax_Glyma.01G186800	3	C	Glycine max	MTHSCKPALAHVTPCPLSPVPTPKTTQQIKLIPVTVLINFTLHSLVMASSLPLLNLLTLALSLLFCIALTSEVGVQAQMEETGLNLMSEALEWPTAMSLYDEDSEEEDVQNGYSRRSLFWRRMKYYISYGALSANRIPCPPRSGRSYYTHNCYRARGPVHPYSRGCSVITRCRR	174
Glycinemax_Glyma.11G055200	3	C	Glycine max	MASLLTLALLLFCIAFTSHVAVQAHMEDTAFNLMSDALEWPTTMSLYDEDDAQEDVENAYSRRSLFWRRMKYYISYGALSANRIPCPPRSGRSYYTHNCYRARGPVHPYSRGCSAITRCRR	121
Gossypiumraimondii_Gorai.010G020800	3	C	Gossypium raimondii	MASLFLKLLLLITTMLLGTVNSQLDRTTYQLMTEDELEWPWMMSGTEEGSNGIDRRSLYRKHIRYYISYGALSANRIPCPPRSGRSYYTPDCFKARKAVNPYTRGCSRITRCRRLLKSMLYGFLYSHYLYQTKVVFAILFYISVFFHEVALDVKNLQIKIQTTFLSNLRH	170
Gossypiumraimondii_Gorai.008G076900	3	C	Gossypium raimondii	MASSSLLSKLLLLLFISYIVLWGSKVDAQVEETSLKLMRDALEWPLSVFLYSDLNDNEGEEEVDGEEETGHSRRSLFWTRMRYYISYAALSANRIPCPPRSGRSYYTNNCFKAHGSVHPYSRGCSRITRCRR	132
Gossypiumraimondii_Gorai.007G213800	3	C	Gossypium raimondii	MASSSVLSKLLLPLFLTHIAVSISKTEAQVEDTRLKLVRDAFEWPLSMSFQGDLHDNEEGDEEVDDEAENGYSGRSLLWWKRMRYYISYGALSANRIPCPPRSGRSYYTHNCFKAHGPVHPYTRGCSRITRCRR	134
Gossypiumraimondii_Gorai.011G105900	3	C	Gossypium raimondii	MASSSSVLLSKLLLPLFITHIVLTTSIVEAQVEDASLKLVRDALERPLPISSYSELNDDEEIDDDGDDDDDDDDDDDDGENGYSRRSLFWKRMGYYISYGALWANRIPCPPRSGRSYYTHNCFKVHGPVHPYTRGCSRITRCRR	144
Gossypiumraimondii_Gorai.N009500	3	C	Gossypium raimondii	MGVSNMKTWLICLALIGIVVMEEAIQIDAAMTIHHPEVSGFVSYCRLLQEAVNPWNRGYSRLTRCRS	67
Gossypiumraimondii_Gorai.012G127200	3	C	Gossypium raimondii	MNLRLSSALLTIFLALSALSSSSHATENWSRSMFWSKLQVRDRRLSSDQICHGHSGKCLEETDLDIHRRELSARKYISYAALRMNAVPCNQPGRSYYNCGIGEVANPYSRGCSVLTRCRRFTA	123
Linumusitatissimum_Lus10003931.g	3	C	Linum usitatissimum	MATPRVLLTPLLLLVLLSVLSALSSSSAAESTAMSSGGGLEFPIAMSMYGGGGGGELEDELEEAEEDGGGDGGKRRELYWRRWPQQHYYISYGALSANRVPCPPRSGRSYYTNNCFATRTPVNPYTRGCSRITRCRY	137
Linumusitatissimum_Lus10001132.g	3	C	Linum usitatissimum	MAPSLVDFLLLVTLFLSMSLDNANQVIAMDGLQWQSYASTSKVSFYEEDEEGEAYNGEGRSLYWRSRRRRNYISYGALSANKVLCPPRSGRSYYTHNCYGANQPANPYQRGCSCISHCRR	120
Malusdomestica_MDP0000132257	3	C	Malus domestica	MASPTATTLFLCSLLIFLHLGPQIQAQIDKTSLKLVAEALEWPTATMSPLYDELEEADDEDGEDLELDVENGYARRSLLWGRTKYYISYGALSANRIPCPPRSGRSYYTHSCFKARGPVRPYSRGCSRIALCRR	134
Malusdomestica_MDP0000521965	3	C	Malus domestica	MASPTPFTLLLCCFLIFLHLGPLIQAQIDETSLKLVTEGLDWPAATMSLLDDELEEADDEDGEDLELDVENAYARRSLFWRRMKYYISYGALSANRIPCPPRSGRSYYTHNCFKARGPVRPYFRGCSRIARCRR	134
Medicagotruncatula_Medtr5g017160	3	C	Medicago truncatula	MASSTLLNLTLTLLLCLLLTLFNTHVDAQIEEPTLNLISDTLEWPTTMSSLYNDLEEDNEEDTDSDFSRRSLFWSRVKYYISYGALSANRIPCPPRSGRSYYTHKCYEARGPVHPYYRGCSAITRCRR	128
Mimulusguttatus_Migut.H00425	3	C	Mimulus guttatus	MDSPKTSLIPLILLAAVLAASAQVDESTSKISSSSAASAAAMDQWGTRMSFYNGGEELLLGEDAEGAGASSHGRSLLWKRAMHYYISYGALSADRIPCPPRSGRSYYTHNCYRARGPAHPYTRGCSAITQCRR	133
Mimulusguttatus_Migut.N02720	3	C	Mimulus guttatus	MAAKISLIHIFSLLIIIFTFTIPAAIAADVDGHGMNETLEWQFQSQFNLEPKIVVEEEDDEEEEGDGALHRRYLYWSSPSSPPKRYYISYGALSANRIPCPARSGRSYYTHNCFRARGPVHPYTRGCSAILAAEGDIYEDLSYISLLNFLISTGF	155
Musaacuminata_GSMUA_Achr6G07210_001	3	C	Musa acuminata	MALCKLLLLTFLLANAAAAMVEAQAEDAGLSLMREAMDWPSSFPFAPQEEAEEFYGEGIGEDEVSKDARRSLFWHRMRYYISYAALSANRVPCPPRSGRSYYTHNCYRARGPVHPYSRNCEVITRCRR	128
Oryzasativa_LOC_Os01g10470	3	C	Oryza sativa	MAPPLLRGVPVLIALVVMAAVALLPAAAADDMGGVVASASGRRKMAAAAATCDGAVGECDVDDEEEVEEMALMGAAGAASGETLMRRSLAARRPTNRYVSYAALDANKVPCNKRGQSYYQNCASQKAANPYRRGCSAITRCARNTN	146
Oryzasativa_LOC_Os04g54090	3	C	Oryza sativa	MGVVASGRWQMAAAVETCDGAVRECDVDDRGGGGGDGVDGGGRRRRRRGDADAAADELVSCNKRGQSYYQNCASQKAGNPYRRGCSAITRCARNTN	96
Oryzasativa_LOC_Os05g11330	3	C	Oryza sativa	MARLGIGVAAAAAAVVAATLVVSCLRASPAEAYSGGGLGYSQLLTTAHLGAISSSSCGGRLGRQCSAAVGADGGLLRRALAARKPTNRYVSYSALDANKVPCNKRGQTYYQNCASQQAANPYRRGCSAITRCSRNMN	137
Oryzasativa_LOC_Os12g35690	3	C	Oryza sativa	MLLSPTRFFFPLSSPLLSIASAATLHHSHSPTPPPSRAMAAAAAVRSVAISLFVVALAVAAFAWSPSSLAGGASHHLRLEEVASAAGAGAAGHGSMSAAAGKDGGASAAAHGSAPAAAGIDKNGYLSFFAAMRRDSVPCTRKGASYYNCVPGAPPSPYNRSCEHITRCHG	170
Panicumhallii_Pahal.C00972	3	C	Panicum hallii	MARLDTASLVALAAFFVLCCAASSAAAQASMTADLGAMQASPSCDRALGQCAVGSDEEDEYAELGGGEASLRRAMAQRQPTNRYISYAALRADQVPCNQRGRSYYSNCASQQPANPYRRGCSAITRCARNTN	132
Panicumhallii_Pahal.E04363	3	C	Panicum hallii	MAARLVLVALLVAAVAAAACLAVPASAGVPDMGGLDALAAGKKQCSGAVGECGVDEAEELGLSGGGAGEALRRTLAQRQPTNRYISYAALRADQVPCNQRGRSYYSNCGSQKAANPYRRGCSVITRCARNTN	132
Panicumvirgatum_Pavir.Ca00578	3	C	Panicum virgatum	MARLGTASLVALAACCVLCCAASSAAAQATAADIGALRSSPSCDRALGQCAVGSDEEDEYAAELGGGEASLRRAMAQRQPTNRYISYAALRADQVPCNQRGRSYYSNCASQQPANPYRRGCSAITRCARNTN	132
Panicumvirgatum_Pavir.J04816	3	C	Panicum virgatum	MARLGTASLVALVALCVLCCAASSAADLGALRSSPSCDRALGQCAVGSDEEDEFAAGLGGGEASLRRAMAQRQPTNRYISYAALRADQVPCNQRGRSYYSNCASQQPANPYRRGCSAITRCARNTN	126
Panicumvirgatum_Pavir.Ea00228	3	C	Panicum virgatum	MGGLDALAAAGTTKKQCSGAVGECGVDEAEELGLSGGGAGEALRRTLAQRQPQNRYISYAALRADQVPCNQRGRSYYSNCGSQKAANPYRRGCSVITRCARNTN	104
Panicumvirgatum_Pavir.Eb00242	3	C	Panicum virgatum	MAARLVLVALLVAVVAAAACLAVPASAGVPDMGGLDALAAGAKTKQCSGAVGECGVDEAEELGLSGGGAGEALRRTLAQRQPQNRYISYAALRADQVPCNQRGRSYYSNCGSQKAANPYRRGCSVITRCARNTN	134
Phaseolusvulgaris_Phvul.002G018200	3	C	Phaseolus vulgaris	MASSLPLLSLSLSLLLCFLFSHHGGVHAQMDETALNLMSDALDWPTTMSLYDDVDEEDEEDVESGFSRRSLFWRRMKYYISYGALSANRIPCPPRSGRSYYTHNCYKARGPVHPYSRGCSVITRCRR	127
Physcomitrellapatens_Pp3c6_7200	3	C	Physcomitrella patens	MMTMARCALVVLFLGCLVLEAQAQAPFAAVAPSPFTGFPPQEAPAFAGSGGPVLYITYGALRANRSPCPAGAGRSYYTPNCGAASGPPNPYSRGCSYITRCARV	104
Populustrichocarpa_Potri.005G139100.1	3	C	Populus trichocarpa	MSHASPQLQLATETVHGSFPLHPSKLHYHIIATTFYTRVIYSKPRNRADVIAYAFAASSTSKCLCFLTMAASTLQYHFAFFIFFLVIASFSPRIQAQVDETSLKAMRDALEWPMSMYYDESSGLNDGLVGFDDGVVDDEESSRRSLFWRRTHYYISYGALSANRIPCPARSGRSYYSHNCFASRAPVNPYSRGCSRIARCRR	202
Populustrichocarpa_Potri.007G044700.1	3	C	Populus trichocarpa	MGNSTLQHYFTLLIVLFTIFLAFSPRIQAQVDETSLKAMGDALEWPMSMYFDESSELDGGLVDLDDGEETSRRSLLWTRTHYYISYGALSANRIPCPARSGRSYYSHNCFKSRIPVNPYSRGCSRITRCRR	131
Populustrichocarpa_Potri.014G026900.1	3	C	Populus trichocarpa	MKVSALSLIAASLTFLIVVKAQVDLKDFIQLTSEDLEWPSALSVYDELSDTEDEEYGGGSHRRSLHGRAKHYYVSYGALSANRVPCPARSGRSYYTHYCFRSRGQANPYTRGCSCITHCRR	121
Prunuspersica_ppa013195m	3	C	Prunus persica	MASATQPNLLLCFFLLFLYLGPFVSAQIEETSLKLVAEALEWPSSTMLPLYDELDEEAEEDGGEDMELDIEHGYARRSLFWRRMKYYISYGALSANRIPCPPRSGRSYYTHNCFKARGPVRPYTRGCSRIARCRR	135
Ricinuscommunis_30115.t000047	3	C	Ricinus communis	MAIPKLSLLLFPIFLTLIPVRVNAQVEETSGLKIITDWPTGMSMYGDLEESNGEFFDEDIDDGEMGTERRSLFWRRVHYYISYGALSANRIPCPPRSGRSYYTHNCFHSRAPVNPYTRGCSRITRCRR	128
Ricinuscommunis_30170.t000269	3	C	Ricinus communis	MAHSALFVLSIAVTCLVTETHQLVDQRSFQLMEENLEWPSTMSLYDEFGDSEDEDGGGSLDRRSLYGRGKPMHYYISYGALSANRVPCPPRSGRSYYTHDCFGSRTQFVDLSEISIVEWE	120
Salixpurpurea_SapurV1A.5067s0010	3	C	Salix purpurea	MRHTHLILAIKIVHRKFPLHPSKLSYHIIATTVYTHGINRASIIAYASAAGSTSQCLCILTMASLTLQYYLTLFIFFFVIASFSPRIQAQVDETSLKAMGDTLEWPMSMYFDESSGVDDGLVGFDDGVVGDEESSRRSLFWRGTHYYISYGALSANRIPCPARSGRSYYSHNCFNSRAPVNPYSRGCSRITRCRR	195
Salixpurpurea_SapurV1A.0659s0050	3	C	Salix purpurea	MASSTLRYYFTFTIFLSAILLAFSPRIQAQVAGTSMEAMSDALEWPMSMYFDESSELDDGLVGFEDGEESSRRRSLLWRRTHFYISYGALSADRIPCPARSGRSYYSHNCFKSKIPVNPYSRGCSRITRCRR	132
Salixpurpurea_SapurV1A.0423s0050	3	C	Salix purpurea	MSRTPIHINGSIFQVSTRTYALLYISGPTISSHLLLAMRVSALTLIVVFLAFLTAAKAQADLKDFIQLTSEALEWPSTMSVNDELSDSEDEEYGGGTQRRSMYGGAKHYYISYGALSANRVPCPARSGRSYYTHDCFRSRGQANPYTRGCSCITHCRR	158
Selaginellamoellendorffii_427463	3	C	Selaginella moellendorffii	MAAWTMSGGMLVLATMWLIVATVVASSSSPRDPLLGLLQAGGRSIQYYQEPPKKKQQHIHYISYGALSADRVPCAPMSGRSYYTPNCVAAKGPPDCYARRCSTITRCARDS	111
Setariaitalica_Seita.5G142800	3	C	Setaria italica	MAAVRLVLFTLVVAAAAALLAVRPASAGVPDMGALDALAAGKKQCSGAVGECGVDEAEELGLSGVGAGEEIVRRTLAARQPRNRYISYAALRADQVPCNQRGRSYYSNCGAGAQKAANPYRRGCSVITRCARNTN	135
Setariaitalica_Seita.3G072800	3	C	Setaria italica	MVCLGTASSLVALAAAFLLIYCAASSSKTLASAARTMTEVRASPSCDRALGQCAAGSDEEDEVVVARRSMTARQPRDRYISYAALRADQVPCNQRGRSYYSNCGASQQPANPYRRGCSAITRCARNTKEE	130
Setariaviridis_Sevir.5G140900	3	C	Setaria viridis	MAAVRLVLFTLVVAAAAALLAVRPASAGVPDMGALDALAAGKKQCSGAVGECGVDEAEELGLSGVGAGEEIVRRTLAARQPRNRYISYAALRADQVPCNQRGRSYYSNCGAGAQKAANPYRRGCSVITRCARNTN	135
Setariaviridis_Sevir.3G074400	3	C	Setaria viridis	MVCLGTASSLVALAAAFLLIYCAASTSKTLASAAGTMTEVRASPSCDRALGQCAAGSDEEDEVVVARRSMTARQPRDRYISYAALRADQVPCNQRGRSYYSNCGASQQPANPYRRGCSAITRCARNTKEE	130
Solanumlycopersicum_Solyc02g090960.1	3	C	Solanum lycopersicum	MESPILLFLIIFLFTIGKNAVVVEAEVDRFGLEQVVSEDFELPMGMSGDDEIQLDGNGRSLLWNKFKYYISYGALSANRIPCPPRSGRSYYTHHCYHATGPAHPYTRGCSAITRCRR	117
Solanumtuberosum_PGSC0003DMG400004038	3	C	Solanum tuberosum	MESPILFFLIIFLFTITNNAIVIEAQVDKFGLEQLVSEDFELPMAMSSLYEETEDDEMQLDGNGRSLLWHKFKYYISYGALSANRIPCPPRSGRSYYTHHCYHATGPAHPYTRGCSAITRCRR	123
Sorghumbicolor_Sobic.003G027300	3	C	Sorghum bicolor	MARLGAGALLALLLAVAAVAFLAVPGSAKVGDLSAMDLTVGRSSKCSGPMSQCDVDEAEELGLSGGGFPAGDTIRRTLAARQPTNRYISYAALRADQVPCNKRGRSYYSNCASQQAANPYRRGCSAITRCARNMN	135
Sorghumbicolor_Sobic.009G075400	3	C	Sorghum bicolor	MRSMGRRRLGTVALVALVAACCLLYCGAAPAGAGLTTTDLGGAPLLRVAAPCDGTLGQCAVGSEEEQEVGGGGDALLRRALAARQPTNRYISYAALRADQVPCNQRGRSYYSNCASQKAANPYRRGCSAITRCARNTN	138
Spirodelapolyrhiza_Spipo4G0113900	3	C	Spirodela polyrhiza	MAPSPRFFLLLLLCLGGCGGRKAPCAEAQAGDSTLQLALDDAFEWPEAAAVYPFGELDGEGGDGEIAGGDGGMRRALFWRMVHYYISYGALSANRVPCPPRSGRSYYTHNCYRARSHVNPYSRGCSAITRCRS	133
Theobromacacao_Thecc1EG033813	3	C	Theobroma cacao	MASTYIRVLLIISMLLLTLSSAQADHTSFQLMTEETEWPWTMSVYDELGANEEEEGGIARRSLYWKRMHYYISYGALSANRIPCPPRSGRSYYTHNCFKAREPANPYTRGCSRITRCRR	119
Theobromacacao_Thecc1EG000633	3	C	Theobroma cacao	MASSLLSKLVFLLFITYIVLSNSKVEAQVEETRLKLMRDALEWPLSMSLYSELNDNEEADEEIDDEEETGYSRRSLFWKRMRYYISYGALSANRIPCPPRSGRSYYTLNCFKAHGPVHPYTRGCSRITRCRR	132
Vitisvinifera_GSVIVG01022118001	3	C	Vitis vinifera	MACSSLPKLLVLCAFFVYISNVVVVAQVDESSLKLITDSLEWPSTMSLYNEFGDEDGEDPDGVIDRRSMFWHRMRYYISYGALSANRIPCPPRSGRSYYTHNCFQARGPVRPYTRGCSTITRCRR	125
Zeamays_GRMZM2G056221	3	C	Zea mays	MARLGAGAVLALLVAVAAVAAFLAVPASAKSGELSAMGLLAAKGGSGAGPQKCSGAVGECDVDEAEELGLSGGGLGSDDAVRRTLAQRKPTNRYISYAALRADQVPCNKRGRSYYSNCEAQKAANPYRRGCSAITRCARNMN	142
Zeamays_GRMZM2G424509	3	C	Zea mays	MGRLGTATTLVALAACLLYCSASSATLAYAGAAPTDLGALRPTCDGTLGQCAVGSDEEQEVGGSDAFLRRALAQRQPTNRYISYAALRADQVPCNQRGRSYYSNCASQKPANPYRRGCSAITRCARNTN	129
Zeamays_GRMZM2G357124	3	C	Zea mays	MARLGAGAVLTLLLAVAAAAAFLAVPASAKVGDLSAVEFVAARGSSIPGQRSSKCSGAVGECGVDEEEELGLSGGGGIGAGDALRRTLAQRKPTNRYISYAALRADQVPCNKRGRSYYTNCAAQTAANPYRRGCSAITRCARSMN	145
Zosteramarina_Zosma375g00060	3	C	Zostera marina	MGFSSAFVIVLFVFLHVFFQPVHVHAGEADLENADSNELVSDYDSLDWAASTVSAYPFGMMEEEDEGAEVGMNSNESSRRSLLWRMHYFISYGALSANRVPCPPRSGRSYYTHNCYRARGPAHPYHRSCSAIARCRR	137
evm_27.model.AmTr_v1.0_scaffold00013.280_atrico	3	D	Amborella trichopoda	MRRGSCLAMLLMLGLWCCSWASNWGSERMNGWGFGCKGLIMGECEVDESIRRILADAENKYISYRALKKDSVPCSKAGVSYYNCGGTGPPNPYSRSCTTISGCARDTG*	109
Ananascomosus_Aco000658	3	D	Ananas comosus	MARPSSFFSLLLLLFLTILASSAYAHGDLPLSWIPAGSACRGTIGECLGVGDGDVVEELGLASADPSRRVLALSGYISYDALRRDSVPCSRRGASYYNCRPGAQANPYSRGCSVITRCRS	120
Ananascomosus_Aco023151	3	D	Ananas comosus	MANATPSSPALLLLLLLLSAAAAASDSGLGVSFGSTRDAPLSLMIPIPLPSSCRGSSVGECAVFEEVSRRVLAGGMGDYMNYAALRADSVPCSQRGASYSNCRPGAQAHPYSRGCSTITHCRSS	124
Ananascomosus_Aco028593	3	D	Ananas comosus	MANATRSSPARLLLLLLLSAASAAAASHSGLGVSFGSARDAPLSLMIPPSCRGSSVGECAVFEAEAEEAEEASRRVLGGTGGYISYAALRRDSVPCSQRGASYYNCRPGAQANPYSRGCSAITRCRSS	128
Ananascomosus_Aco001870	3	D	Ananas comosus	MASPRRSTLLLFVLLAASALIVSGSGGGEEFRWAASSSRRSCEGTVGECNVGDDDGGDGMFDASAAHRRALATITGYISYDALRSDSVPCSLRGASYYNCQPGADANPYSRGCSVITLCRSLR	123
Ananascomosus_Aco002451	3	D	Ananas comosus	MARPRETALLLLAAACFAVISSLGSAGNSVGLRRAEELVWARNSACAGTVGECGGAGEEEYGLSSEFGSRRSLATSNYIGYNALSSDSVPCSQRGASYYNCQPGAQANPYSRGCSAITQCRTS	123
Ananascomosus_Aco006337	3	D	Ananas comosus	MRTLAHSILLLLLLLLLLLLLGASIAPISSATTSSGGGDLTWIAAAHGGGELDLGSDAAAEDEGARRRELWGWGGYIGYDALRRDSVPCSQRGASYYNCRPGAQGNPYSRGCSAITQCRSW	121
Brachypodiumdistachyon_Bradi4g05500	3	D	Brachypodium distachyon	MAGVAKSLVVLFLLVAALSASASASSSMGAGGDLQLGLFSSSASASDRETCTVGECGGGEDEDAEGELGSASAEAHRRILAGRGYISYGALRRGTVPCNRRGASYYNCRPGAQANPYHRGCSRITRCRG	129
Brachypodiumdistachyon_Bradi2g09300	3	D	Brachypodium distachyon	MAKLLAAILFLAAALLAALAPSSSSAATAMGSGGGVAAAVVLRRGGRTCRGTVGECMEFFGVDGEGEEEVAAMAGKRRVLQDGSGYIGYDALKRDSVPCSQRGASYYNCQPGAEANPYSRGCSAITQCRG	130
Brachypodiumdistachyon_Bradi2g59802	3	D	Brachypodium distachyon	MPPHSGPSGCASREMPPPPSRALLAAIVLALLLLLVVAAHGHGDADPGMAACTVEDDEACAGQGEEELMARSTRRELGGGGYIGYDALRRNAVPCSYRGASYYNCRPGGQANPYSRGCSSITRCRG	126
Brachypodiumdistachyon_Bradi1g62710	3	D	Brachypodium distachyon	MPRHALLLLVAALAVSATAAAELASDSAGRSSRGTRSCGGGTVEEECLGDGGLGLSLRRRLHDEEEEEQAQYISYSALRRDSVPCSVPGMSYYNCQPDAEANPYTRGCSAITQCRG	116
Brachypodiumdistachyon_Bradi2g12770	3	D	Brachypodium distachyon	MARAAALLAASALLALVLALAARGADAGVEVPLSWELGADDAAAAAEDGFGFGGADQGAVVRRVLQGGGYISYGALRRDNVPCSVRGASYYNCRPGAQGNPYSRGCSAITRCRG	114
Brachypodiumdistachyon_Bradi1g18185	3	D	Brachypodium distachyon	MAPRALPLPLLLVLVLAVGLFAAAHASAAGGDFGERRRWLQEDNSSSTAGAASLLMGYISYSALFADSVPCSRQGASYYNCQPGAEANPYQRGCSAITQCRD	102
Brachypodiumstacei_Brast10G060700	3	D	Brachypodium stacei	MAGVTKSLALVLFFLLALAAMSAASSVGAGGDLQLGLFSASGGGRAETCTVGECGGEDTEGELGSPEAEAHRRILAGRGYISYGALRRGTVPCNRRGASYYNCRPGAQANPYHRGCSRITRCRG	124
Brachypodiumstacei_Brast01G339200	3	D	Brachypodium stacei	MGKKVSMQLALVALVLAGLVLGCQEADGARPGTGTGFISYSSLVNGNSANSTSAFVRPSAEAHPYSRGCSKINRCREMAILPQALASSPQLGDSGAPPTTLSLEVVAGEAYNRR	114
Brachypodiumstacei_Brast01G310900	3	D	Brachypodium stacei	MAAKLLAILFLAMALAPSSSSAATASMGGGVAAAVMRRGGRTCRGTVGECMEYFGVDGEGEEEVAAMAGKRRALQDGSGYIGYDALKRDSVPCSQRGASYYNCQPGAEANPYSRGCSAITQCRG	124
Brachypodiumstacei_Brast01G032600	3	D	Brachypodium stacei	MPPPGCSRALLAAIVLALFLLVAAHGMTACTAEESEACGVEGEEAMARNRRELGGGGGYIGYDALRRNAVPCSYRGASYYNCRPGGQANPYSRGCSSITRCRG	103
Brachypodiumstacei_Brast02G177900	3	D	Brachypodium stacei	MARHALLLLLLVAALAVSAAAAGLVIVDGRASDSAGTRSCGSVVEEECLGDGGLRLSLRRRLYDDGETQYISYSALRRDSVPCSVPGASYYNCQPDAEANPYTRGCSAITQCRG	114
Brachypodiumstacei_Brast01G269500	3	D	Brachypodium stacei	MARAAAPYALLAASALLALLLALSARGAEAGVEVPLSWELGVTGADDAAAAAEDGFGFGGAGDQGAVVRRVLQGGGYISYGALRRDNVPCSVRGASYYNCRPGAQGNPYSRGCSAITRCRG	121
Brachypodiumstacei_Brast06G016800	3	D	Brachypodium stacei	MAPRALPLLLLVLVLAAHGSATGGFGERRRWLQEDSSVGAASLLMGYISYSALFADSVPCSRQGASYYNCQPGAEANPYQRGCSAITRCRD	91
Citrusclementina_Ciclev10030160m.g	3	D	Citrus clementina	MGSKLMSLLFLTTAVVVVAMAAESRAFDGSNWGRINNVGRINEYDENEMLMPTEESRRQLWGGGFISYGALRANSVPCNRRGTSYYNCNHGGGPVNPYRRGCSAITNCERVTN	113
Citrusclementina_Ciclev10030349m.g	3	D	Citrus clementina	MGSKEMSLVLLMMAVVVAAAATPSGIKSINVVGRIEDENEMSMPTEESRRHLNAGQDCISYDAMLANKVPCSLKGHSYYDCRNRTGSGPVNPYRRECSTSTNCERSTS	108
Citrussinensis_orange1.1g037899m.g	3	D	Citrus sinensis	MGSKLMSLLFLTTAVVVVAMAAESRAFDGSNWGRINNVGRINEYDENEMLMPTEESRRQLWGGGFISYGALRANSVPCNRRGTSYYNCNHGGGPVNPYRRGCSAITNCERVTN	113
Citrussinensis_orange1.1g044503m.g	3	D	Citrus sinensis	MGTAKQLLISMVFLALGIVMAMMASETNAFDSGNWGRLTNIGRIEDDTEVLMPTEDSRRHLNAAGFISYRALQGNSVPCNRRGASYYNCNGGGPTNPYRRGCTAITNCQRATA	113
Citrussinensis_orange1.1g037231m.g	3	D	Citrus sinensis	MGSKEMSLVLLMMAVVVAAAATPSGIKSINVVGRIEDENEMSMPTEESRRHLNAGQDCISYDAMLANKVPCSLKGHSYYDCRNRTGSGPVNPYRRECSTSTNCERSTS	108
Citrussinensis_orange1.1g047734m.g	3	D	Citrus sinensis	MARPVEEDGRRQLGGGGGFISYDALKADSVPCNQRGASYYGCRSASGPVNPYRRECSTATNCQRSTG	67
Eucalyptusgrandis_Eucgr.K03464	3	D	Eucalyptus grandis	MASPSLLTFHTLFLTSLIVAAAAISTSGASASGGGGGDGLAWVAASSKPGRCQGSIAECMAEQGSEFDMDTEVSRRVLATSQYISYGALQRNTVPCSQRGASYYNCQPGAQSNPYSRSCSAVTQCRG	127
Musaacuminata_GSMUA_Achr5G27020_001	3	D	Musa acuminata	MAIPVQSSPLLLAVLLLLSTAAAAGGSGKQPPLGWIPSLAGCRGTIAECLGDEELDLGAVVSRRVLATSSYISYGALRADTTPCSQPGASYYNCQPGAQSNPYSRSCSAITQCRS	115
Oryzasativa_LOC_Os12g35670	3	D	Oryza sativa	MAAAARFLAVLLLVLAVAAASSAAASLAGGGDRHLQLGMLSTGGECRGTVGECLEGGDVDGEEGELGSASGEAHRRVLAGRGYISYQSLRRDSVPCSRRGASYYNCRPGASANPYHRGCSRITRCRG	127
Oryzasativa_LOC_Os01g15320	3	D	Oryza sativa	MAAAAVALLAFLLAAASAASSASAAAATLVEGGVVGRAAVVMRRGGRTCRGTVGECMEFLGVDGEGEDELAAAATGKRRVLQGGSGYIGYDALRRDSVPCSQRGASYYNCQPGAEANPYSRGCSAITQCRG	131
Oryzasativa_LOC_Os01g70690	3	D	Oryza sativa	MPPPRRAALAAAAVLLLLVVAAATAQAVEVAPYCVGEPGEECVAGGGGEEAVAVAAAARRRLQGGGYISYDAMRRNAVPCSYRGASYYNCRPGGQANPYTRGCSAITQCRG	111
Oryzasativa_LOC_Os03g22440	3	D	Oryza sativa	MARRAPPFVLLVAAAAAALVVVPATAATAEALVAHWGMRAAPCLEGTVEEECVADGEVGVVGLRRWQRRRRLFQLMDDYGGGWAGAAAAAQYISYAALMRNSVPCSIPGASYYNCRPGADANPYTRGCSAITQCRD	136
Oryzasativa_LOC_Os01g25540	3	D	Oryza sativa	MAKSLLAASALLLALLLAVAGGAAAAGEVPLAWELGVGGGGGGGEEDSFGFSSEDAAADGAAVVRRVLQGQGYISYGALRRDTTPCSVRGASYYNCRPGGQANPYSRGCSAITRCRG	117
Oryzasativa_LOC_Os01g25560	3	D	Oryza sativa	MARPAIVAAPALLLLALLIALATGGADAAPGEVPLSWELGVVGADDAFGFPGEEAADSATAVVRRVLQQGSYISYGALRRDTTPCSVRGASYYNCQPGAEANPYSRGCSAITQCRG	116
Oryzasativa_LOC_Os02g44940	3	D	Oryza sativa	MARAATVAAASSALLLALLLALAWGAAAGAGEVPLGWELGVGVGGGSGDDDGFGFSGAAADGAAVVRRVLQGRGYISYGALRRDTTPCSVRGASYYNCRPGGQANPYSRGCSAITRCRG	119
Oryzasativa_LOC_Os10g18170	3	D	Oryza sativa	MARRRILPLLLVLLLTVAVATSSASAYGADDGVTVMRRVLDTAAPAPAPGPAPGGAMANTTTSGYISYDALFADRVPCSLRGASYYNCHPGAEANPYTRGCSAITQCRG	109
Panicumhallii_Pahal.C03957	3	D	Panicum hallii	MPPPPPRSRAALAVVVAAVLLIVAANPQRSAAAHGPGDSVASCTGTVGECVDDGAVARRELGGNGYIGYGAMGAGNVPCSYRGASYYNCRPSGAANPYSRGCSTINQCRG	110
Panicumhallii_Pahal.D02275	3	D	Panicum hallii	MRFFMVRPNNTSVSGFNRPEEKKWGRRFLGQPAARIARRSSGTARCLCIATRPRSLVARRRRPSRRVALPHIRSRFTWHFFFCDFSALTMMQEQGQRQCITRFQFQASSTPSGLRFKAFLPLLVPSTAQAASRASRASTSCTVHRPVAGSPQRVVSKHRRQRPPMASSRHALPLLLLFLLAAVVAAAAGELTTALHARMAAEWAWSAAGASDDDSCWGSPEECPVVFDVDAEGGAGVVGAAARARLRLQEAAYYDVNTAADLLPTAQHISYGALIRDSVPCSIPGASYYNCQPGAEANSYTRGCSEIAQCRG	312
Panicumhallii_Pahal.E03858	3	D	Panicum hallii	MARSTLLVPLLLALLSLAAAAARAGDVPAGLGWELGVVGAAEDEEFGFPAGGDSVARRVLQGGSGYISYGALRRDNVPCSVRGASYYNCRPGAQGNPYSRGCSAIARCRG	110
Panicumhallii_Pahal.B04905	3	D	Panicum hallii	MARHAPLLFTIAAVLAVAAASASAYVRAAENELMIIGGDDDVFGLGGVIGGRRRLDDLNGTSPDANATSADANSTSADGAAAKEHISYLALSRDSVPCSQRGASYYNCQPGAEANPYSRGCSALAQCRG	129
Panicumhallii_Pahal.E03491	3	D	Panicum hallii	MARLLRAAALLLALAALAAAALLAPAAAGGVAGGDLGHLVMRRGGRACRGTVGECMGYFDVDAEGEGDVAGMATGGSKRRVLQGGSGYIGYDALRRDNVPCSQRGASYYNCRPGAEANPYSRGCSAIAQCRG	132
Panicumvirgatum_Pavir.Cb00876	3	D	Panicum virgatum	MVKLALALLLLLAVAAAASAAAPMDLDLGFLASGGAGAGARRECRGTVAECLAEDEEAELGGSATAESHRRVLQGRGYISYGALRRDNVPCSRRGASYYNCRPGAQANPYHRGCSRITRCRG	122
Panicumvirgatum_Pavir.J24844	3	D	Panicum virgatum	CARAARRRRVPLRSPPPHACRHLPSLPFISLSLSLSSLSLFPALSLYSSRARTPSPQDPKARQLRLLSTPPVPNALSSPFPSSRRRRLHSVEQLRAAAMAKLALALLLLLAVAASASAAASVDLDLGFLASGGGARRECRGTVAECLAEDEEAELGSASAESHRRALAGRGYISYGALRRDNVPCSRRGASYYNCRPG	198
Panicumvirgatum_Pavir.Ea03831	3	D	Panicum virgatum	MPPPRRRAALAVVVAVVLLIVAAAAHAPGDGTAGECVDDEGAVARRELGGNGFIGYAAMGAGNVPCSYRGASYYNCRPSGAANPYSRGCSAITQCRG	97
Panicumvirgatum_Pavir.Eb03748	3	D	Panicum virgatum	MPLRSGAALAVVVAVVLLIVAATPQRSAAAAHGGGMASGTGTVGECVDDGAVARRELGGNGYIGYAAMSAGNVPCSYRGASYYNCRPSGAANPYSRGCSAITQCRG	106
Panicumvirgatum_Pavir.Ea03830	3	D	Panicum virgatum	MPLPRRAALAVAAALLIAVAVAAPRAAGQSADPDRWTACAAGTVEECAGGGGGAARRELWGSQYISYDAMSRGRVPCSYRGASYYNCRPGGPANPYSRGCSHITRCRG	108
Panicumvirgatum_Pavir.J30890	3	D	Panicum virgatum	MATGGSKRRVLQGGSGYIGYDALRRDNVPCSQRGASYYNCQPGAEANPYSRGCSAITQCRG	61
Panicumvirgatum_Pavir.Ia03394	3	D	Panicum virgatum	MTQGGGLVLLFPPPPPKLLASLASRARTVHRPVAGSPQRASRSTGAATPAPTHGAAQARSAAAAPLHPRGRGGGGGAAGELTLTTALHARVAAEWAWSAAGASGDDSCWGSPEECPVVYDVDAERGAGGAGAAARARLRLQEAAAYYDVDTAANLLPTAEYISYAALMRDSVPCSIPGASYYNCQPGAEANPYTRGCSEITQCRG	205
Panicumvirgatum_Pavir.Ib01616	3	D	Panicum virgatum	MASSRHALPTPLLFLLLAAVAALVVGSAAAGELTLTTALHARMAAEWAWSAAGASGDDSCWGSPDECPVVYDLDAEGGAGASGGAAARARMRLQEAAYYDVDTAASLLPTAQFISYAALMRDSVPCSIPGASYYNCQPGAEANPYTRGCSEIAQCRG	157
Panicumvirgatum_Pavir.J18765	3	D	Panicum virgatum	MARSTRGALLLLLALLALAAAARAGDVPAAALGWELGVVGAAVDEEFGFPAGGDSVARRVLQGGSGYISYGALRRDNVPCSVRGASYYNCRPGAQANPYSRGCSAIARCRG	111
Panicumvirgatum_Pavir.Eb02388	3	D	Panicum virgatum	MARSTRGALLLLLALLALAAAARAGDVPAALGWELGVVGAAEDEEFGFPAGGDSVARRVLQGGPGYISYGALRRDNVPCSVRGASYYNCRPGAQANPYSRGCSAIARCRG	110
Panicumvirgatum_Pavir.Ea01336	3	D	Panicum virgatum	MARSTRGALLLLLALLALAAAARAGDVPAAALGWELGVVGAAVDEEFGFPAGGDSVARRVLQGGSGYISYGALRRDNVPCSVRGASYYNCRPGAQANPYSRGCSAIARCRG	111
Panicumvirgatum_Pavir.Bb03618	3	D	Panicum virgatum	MARHAPLLFTIAAVLAVAAASASSYVRAADKELMIIGGDDDVFGLGGVIGGRRRLEDLNGTSPDANATSADGNSTSTGYISYLALSRDSVPCSQRGASYYNCRPGAEANPYSRGCSAITQCRG	123
Panicumvirgatum_Pavir.Bb03673	3	D	Panicum virgatum	MARHAPLLFTIAAVLAVAAASASAYVRAADKELMIIGGDDDVFGLGGVIGGRRRLEDLNGTSPDANATSADGNSTSTGYISYLALSRDSVPCSQRGASYYNCRPGAETNPYSRGCSAITQCRG	123
Panicumvirgatum_Pavir.J23743	3	D	Panicum virgatum	MARHAPLLLTIAAVLAVAAASASAYVRAADEEAMIIGADDDVFGLGGVIGGRRRLDEINGTSPDANATSTDANSTATGYISYLALSRDSVPCSQRGASYYNCQPGAEANLYSRGCSAITQCRG	123
Panicumvirgatum_Pavir.J32877	3	D	Panicum virgatum	MGYFGDDAEGEADVAGMATGGSKRRGGSGYIGYDALRRDNVPCSQRGASYYNCQPGAEANPYSRGCSAITQCRG	74
Panicumvirgatum_Pavir.Eb00944	3	D	Panicum virgatum	MARLLRATALLLALAALAAAAPGGDLGHLVMRRSARACRGTVGECMGYLDVDAEGEADVAGMATGGSKRRVLQGGSGYIGYDALRRDNVPCSQRGASYYNCQPGAEANPYSRGCSAITQCRG	122
Setariaitalica_Seita.3G342400	3	D	Setaria italica	MAKLALALILLLAVAASASASASIDMDLGFLSAGAGRRECRGTVAECLAEEEEEELGSASAESHRRILRGRGYISYGALRRDNVPCSRRGASYYNCRPGAQANPYHRGCSRITRCRG	117
Setariaitalica_Seita.5G441500	3	D	Setaria italica	MPPPRSRVALAAVVAAVLLLVAASPPRGAAAHGMACSTGTVGECAMGRRRELGGSGYIGYGAMSAGNVPCSYRGASYYNCRPSGAANPYSRGCSAITQCRG	101
Setariaitalica_Seita.9G407300	3	D	Setaria italica	MASSRQAVPLLLLLAAVAALVGSATAGAELTALHARMAAEWAWSAASSSDDDSCWGSPEECPVVHDVGAEGAGAGAAARARMRLQQAYYYDVNTAATLLPTAQYISYGALMRDSVPCSIPGASYYNCQPGAEANPYTRGCSEITQCRG	148
Setariaitalica_Seita.5G164100	3	D	Setaria italica	MAGSTRALLIPLLLLLALAALARAGEVPAASALGWELGVVGAAEDEEFGFPDGDSVARRVLQNQNNGYISYGALRRDNVPCSVRGASYYNCRPGAQANPYSRGCNAITRCRG	112
Setariaitalica_Seita.2G425800	3	D	Setaria italica	MARHAPLLFAVVAVLAVAAASASAYVRGADKELVIGGDDDVFGRGGMIGRRQLDDLNGTSADANATSADANSTSADDATTTTGYISYLALYRDSVPCSQRGASYYNCGPGAEANPYTRGCSAITQCRG	128
Setariaitalica_Seita.5G056500	3	D	Setaria italica	MARLLRAAAFLLLAVLAVALAALPAPASAGAGDLASELLVVRRGSSGGRACRGTVGECMEYADVDAEGEGDVAGMATGGSKRRVLQGGSGYIGYDALRRDNVPCSQRGASYYNCQPGAEANPYSRGCNAITQCRG	135
Setariaviridis_Sevir.3G357600	3	D	Setaria viridis	MAKLALALILLLAVAASASASASIDMDLGFLSAGAGRRECRGTVAECLAEEEEEELGSASAESHRRILRGRGYISYGALRRDNVPCSRRGASYYNCRPGAQANPYHRGCSRITRCRG	117
Setariaviridis_Sevir.5G448100	3	D	Setaria viridis	MPPPRSRVALAAVVAAVLLLVAASPPRGAAAQGMACSTGTVGECAMGRRRELGGSGYIGYGAMSAGNVPCSYRGASYYNCRPSGAANPYSRGCSAITQCRG	101
Setariaviridis_Sevir.5G448200	3	D	Setaria viridis	MPPPPSRAALAVVVALLLAVAASRASGQTTAVVDPDSWVVPADDRGAAGTVEECAGGAARRELGNGGYISYDAMSRGRVPCSYRGASYYNCRPGGPANPYSRGCSQITRCRG	112
Setariaviridis_Sevir.9G411000	3	D	Setaria viridis	MASSRQAVPLLLLLAAVAALVGSATAGAELTALHARMAAEWAWSAASSSDDDSCWGSPEECPVVHDVGAEGAEGAGAGAAARARMRLQQAYYYDVNTAATLLPTAQYISYGALMRDSVPCSIPGASYYNCQPGAEANPYTRGCSEITQCRG	151
Setariaviridis_Sevir.5G163700	3	D	Setaria viridis	MAGSTRALLIPLLLLLALAALARAGEVPAASALGWELGVVGAAEDEEFGFPDGDSVARRVLQNQNNGYISYGALRRDNVPCSVRGASYYNCRPGAQANPYSRGCNAITRCRG	112
Setariaviridis_Sevir.2G439700	3	D	Setaria viridis	MARHAPLLFAVVAVLAVAAASASAYVRGADKELVIGGDDDVFGRGGMIGRRQLDDLNGTSADANATSADANSTSADDATTTTGYISYLALYRDSVPCSQRGASYYNCGPGAEANPYTRGCSAITQCRG	128
Sorghumbicolor_Sobic.008G119400	3	D	Sorghum bicolor	MARLALALLLLLAVAASSASATGGSHHLDLDLGFLSSSSGARRRECRGTVAECLAAEESEEERLDLVSSPESHRRALYGNGYISYGALRRDNVPCSRRGASYYNCRPGGQANPYHRGCSRITRCRG	126
Sorghumbicolor_Sobic.002G113500	3	D	Sorghum bicolor	MAKLALALLLLLAVTAASASAAGGSHLDLDLDLGSFLSSAGRREECRGGTVGECLAEDPEPLDLDLAGASADSHRRALYGGGYISYRALQRGNVPCSRRGASYYNCRPGAQANPYHRGCSRITRCRG	127
Sorghumbicolor_Sobic.003G415500	3	D	Sorghum bicolor	MAHVDRPPSRAVLAVAVAVAAAALFLVVAAGAPRAAGQTTTTTTVVDPDSWADRGAACTGTGTVEECGMARRELGYGGYISYDAMSRGRVPCSYRGASYYNCRPGAPANPYSRGCSAITRCRG	123
Sorghumbicolor_Sobic.003G415400	3	D	Sorghum bicolor	MRAMLPPRRHSALAVLVLAAVLLAVAGNNAQRSAAAAALAPVYHHDDDWAADVGYGYGGVAACTGTATGAECAVAARRELGDGGSIGYGALRKDQTPCSYRGASYYNCRPGGAANPYTRGCSAITQCRG	129
Sorghumbicolor_Sobic.001G374900	3	D	Sorghum bicolor	MASARHTLLLLPLLLLAAATMAALAVSGGATAASELMMSTIHARVAAEWAWSSAAGAASSSSSDDSCWGSPEECPVVYDVDAEGGGAAAPRARMRLQLYDDVNAAASLLPTAQYLSYSVLMPDTVPCSVPGMSYYNCQPGADANPYTRGCSAITQCRD	158
Sorghumbicolor_Sobic.003G160700	3	D	Sorghum bicolor	MARPTRALLLPLPLLMLLALAALARASSGDVPAAASLGWDLGVVGAGEDEEFGFPSGGDSVARRVLQGGGYLSYGALRRDNVPCSVRGASYYNCRPGGQANPYSRGCSAITRCRG	115
Sorghumbicolor_Sobic.002G412600	3	D	Sorghum bicolor	MARHARAPLLLALVATLAVAAASASAYARAAEDDTELLTGGDDDVLGLGGMLRGRRRLDDANATGLDGANATSVDDGNATSIDAAVTFTWTGFIGYAALSRDIVPCSLPGASYYNCRPGAEANPYSRGCSAITRCRG	137
Sorghumbicolor_Sobic.003G117500	3	D	Sorghum bicolor	MAPRLQLRAAAVLALLMAVVSVAALSAAPASAAGVAVGDLAVAHLAGAVVIRRGGRTCRGTVGECMEYLGADAEGEADVAGMATGGSKRRVLQGGSGYIGYDALRRDNVPCSQRGASYYNCQPGAEANPYSRGCSAITQCRG	142
Sorghumbicolor_Sobic.005G204300	3	D	Sorghum bicolor	MAAAKPLLVVIAFLLAAAAGVPLPDSGGEVPPFTLLPAEAEPPAVSFPDGGGRPPFPLLPADPAAAAGCRGPVGMCPASDEVRGLGARKGAAASTMSMSADPELVRRRVHHQQRDSVPCSRRGASYYNCRPGALANPYRRACSRIKNCHG	150
Zeamays_GRMZM2G301663	3	D	Zea mays	MARLALVLLLLLAVAASAWAGAGASHLDLGLGFLSSGDRRRECRGTVAECLDESEGLDLGAGPASVESHRRALYGGGGGYISYGALRRDNVPCSRRGASYYNCRPGGQANPYHRGCSRITRCRG	124
Zeamays_GRMZM2G153206	3	D	Zea mays	MAKLALALLLLLAVAASASASSGSHLDLDLGFLSSGERRRECRGTVAECLAEESDEEGLDLAGSHRRALYGGGYISYGALRRDNVPCSRRGASYYNCRPGGQANPYHRGCSRITRCRG	118
Zeamays_GRMZM2G414475	3	D	Zea mays	MARHARARLLLALVATLAVAAASTSSAYSRAADAGTKLLIGGGDYDDADLLDGRRRLDDANATGLDDGNATSIDALTVTGAAGFISYAALSRDSTPCSQRGASYYNCRPGAEANPYSRGCDAITRCRG	128
Zeamays_GRMZM2G423959	3	D	Zea mays	MAHVDRPRSRAVLAVAVAVAAAALLLFAAAGVPRAAGQTTTTAVVDLDSWADRGAACTGAVEACGGIGATARRELGSGGYISYDAMSRGRVPCSYRGASYYNCRPGAPANPYSRGCSAITRCRG	124
Zeamays_GRMZM2G395429	3	D	Zea mays	MRATMPPRPRRRAALAVLLVATVFLAAASSAPVYHDDDGGEWAADADYGYYYGSVAACAGTVARAECEVVAARTRRRELGGDGNIGYGALQKDQTPCSYRGASYYNCRPGGSANPYTRGCTAMTQCRG	128
Zeamays_GRMZM2G133978	3	D	Zea mays	MASARHALLLAAAMSALAVSSGATASELMVSTIHARVAAEWAWPGAGAGASSDDSCWGSPEECPVYYGVDAEGGAATRGRMRLQLYYDVDTAASLLPTAQYISYSALMPDSVPCSVPGASYYNCQPGAEANPYTRGCSAINQCRE	145
Zeamays_GRMZM2G095039	3	D	Zea mays	MARPTRALLLPLLLLVLALAALARASGSGDVPASSLSWDLGVVGAGEDEEFGFPGGDSVARRVLQGGGYLSYGALRRDNVPCSVRGASYYNCRPGGQANPYSRGCTAITRCRG	113
Zeamays_GRMZM2G077259	3	D	Zea mays	MARPTRALLLPLLLLLVLARASGDVPAAASLGWDLRVVGAGEDEEFGFPGGDSVACRVLQGGGYLSYGALRRDNVPCSVRGASYYNCRPGGQANPYSRGCSAITRCRG	108
Zeamays_GRMZM2G332259	3	D	Zea mays	MARLLRAAAVLALLAVSTAALSAPAWAGGVSAGDLAHLGAAVVIRRGGGRACRGGTTVGECMEYLDVDAEGEADVAGMATGGSKRRVLQGGSGYIGYDALRRDNVPCSQRGASYYNCQPGAEANPYSRGCSAITQCRG	138
Zeamays_GRMZM2G095164	3	D	Zea mays	MARLLRAAAGLALLLAVLAPAASAGGDLAQLGAAVETRRGGGRTTCRGGTVGECMEYLDVDAEGEADVAGMATGGGGGKRRVLQGGSGYIGYDALRRDNVPCSQRGASYYNCQPGAEANPYSRGCSAITQCRG	133
Zeamays_GRMZM2G371159	3	D	Zea mays	MAAAEPLVVVVAVAIAFLLAAAAAAAPLPGGGGGLPFPLLPADPGAGCRGPVGTCPAGDEAPPDFGEASTMAVDDHPVRARRVQHQRRDSVPCSRRGASYYNCRPGAPASPYSHACSRIKHCHG	124
Amaranthushypochondriacus_AHYPO_009871	4	A	Amaranthus hypochondriacus	MLNKNKVPCENSGQSYYSCNPNATEPANPYERGCTTIARCYRS	43
Ananascomosus_Aco009987	4	A	Ananas comosus	MALIRPVFLLLLPLLLLSLAFAAVSTTLDAADAAASRDTDWELASIGPDEDFEEETALRTCGSGTAAGECSSAAIGEDDDGDDATVEATDAEEGANVSRRGLAGAYPAGRTRFISYGALTKNRVPCSQRGHSYYNCRPRRRANPYHRGCSVITHCARNLH	160
Arabidopsishalleri_Araha.45809s0005	4	A	Arabidopsis halleri	MIVKTSILSNVSKYLGNGCNPRFPTAACYKRRPANPYTRGCSITNRCRHSTSSVRVSSLKKFLEIPPM	68
Arabidopsislyrata_931200	4	A	Arabidopsis lyrata	MIKTKEVTFVTILILLCVFICCIDAQKKYIHYPIRRDLGNGCDPRFPTAACYKRIPANPYTRGCSIANRCRRSTFSVRVSSLKKFLEIPPM	91
Arabidopsislyrata_943056	4	A	Arabidopsis lyrata	MMKAQVFMFVTVLTFVCVFISSTDAIRYIIYPPVHKHPNGCDPRFPTPACYKRTPENPYRRGCSCINRCRRENCGPNRVSSLKKILDKILEIPV	94
Arabidopsislyrata_493510	4	A	Arabidopsis lyrata	MEYYTFTENDEERVSRNHHVKNTWVKERYESDEEDGEVNKLILKEDEETKDMVTSPSGERMMSTSKVRYLNYGALKHDTAAPAASGSGGRALPLPSNRYHRGHPKYYRCRG	111
Arabidopsisthaliana_AT4G11653	4	A	Arabidopsis thaliana	MIKTKEVTFVTILIVLCVFISTIHAKRYIEYPIRLDLGKGCDPRFPTAACYKRTPANPYRRPCTTANRCRRSTSSTRVPSLKTFVEIPPM	90
Arabidopsisthaliana_AT4G14020	4	A	Arabidopsis thaliana	MEYYTFTENDEERVSRNHHVNNTWVKERYESDEEDGEVNKLILKEDEETKDMVTSPSGERMMLTSKVRYLTYGALKHDTAASAASGGGGRALPHPSNKYNRGHPKYYRCRG	111
Brassicarapa_Bra038962	4	A	Brassica rapa	MEYYTFSQEFAENERAPGKHHVKKTWVKERYESDEEDGSREEEVNQMIIKEEEDEETKGMVMSSSTMLTSKVKYLNYGALKHDTPPAASSGGGRVMPPPSNRYHRGHPKYYRCRG	115
Capsellarubella_Carubv10006068m.g	4	A	Capsella rubella	MEYYTFTENDEERVSGNHHVKNTWVKERYESDEEDAEVNKLILKEDEETKDMVTSQSGERLMLTSKVRYLNYDALKHDTGAPAASGGGGRALPPPSNRYHRGHPKYYRCRG	111
Eutremasalsugineum_Thhalv10029410m.g	4	A	Eutrema salsugineum	MMKTKDFMFVTILIVLCMSISQGNLGKGCDPRFPTPECYLPKPANPYSRGCTLINRCRRIPSLKQFLQKLLRE	73
Eutremasalsugineum_Thhalv10026592m.g	4	A	Eutrema salsugineum	MEYYTFSQGFTENDEKRAPGKHHVKNTWVKERYESDEEDGSRDEEVNKMILKHDDVETKDMVTSSSGERMMLTSKVRYLTYGALKHDTPPAGGGGGRVMPPPSNRYHVGHPKYYRCRG	118
Glycinemax_Glyma.16G090600	4	A	Glycine max	MAQPNSNMKVWFFCFLLLSMTAINHGKLDDKNIQKEMHGPSERKLSDQNNDKPVAANPYNRGCSIIHRCRND	72
Linumusitatissimum_Lus10000923.g	4	A	Linum usitatissimum	MSKMLKIVTVSSILVILLCVVTVRETEANVIEYPTIRKNNPKCSGSATGQCAPKPANPYERGCSPNTKCRGDEVEDGENNKEREEEAKKATGGVEKDERKDGDEEHNNEKEESEKKDRKRSSDKDKKEKDEAKKNKENEL	140
Linumusitatissimum_Lus10002259.g	4	A	Linum usitatissimum	MSKMLKIVAVSSIVVILLCVVTVRETEAKVIEYPAIRKNNPKCPGSATGQCAPKPANPYERGCSPNTGCRGDEVEEEENNKEREEEAKKATGSVEEDERKDDDEERNNEKEEREKKDRKRSSSKDKKKEKDEAKKNEENEL	141
Phaseolusvulgaris_Phvul.010G021500	4	A	Phaseolus vulgaris	MGEKKCSMKVWFLCFLVLSMVALGHGNVEDEVENTETKGVTERRLSDDKTLSQPVNEYNRGCNAIHRCRGKHHHNT	76
Setariaitalica_Seita.9G349100	4	A	Setaria italica	MVRPEMVPCSQRGASYYNCQPTTGVGGRVRVGDLLADHLVVRRGISSERACRGTVGECMEYMDMDDEGEGDVARMSTDGGGKRRVLQGGSGYISYDMLCRDNMPCSRN	108
Solanumtuberosum_PGSC0003DMG400009955	4	A	Solanum tuberosum	MRKYASGREGNLSNFDWKNVQITPDDHRKYYSDDDRDDYRDGDEDEDEDEEEVSNAIKYIKFPSPLNETKNQPKIPANPYTRGCSPLTRCRGGNLDRTRGDGT	103
Solanumtuberosum_PGSC0003DMG400010012	4	A	Solanum tuberosum	MASTSGNKNINVIIVLCFILLIAFSSSAEDVSDSKKHIKFPPNHSTSGEKSQNPHKHYHRGCSALTRCRKDVDSQP	76
evm_27.TU.AmTr_v1.0_scaffold00045.277_atrico	4	B	Amborella trichopoda	MGRCGVLFMRLILVLIWAGVLMASPSEKFLNLDPCAKPGATQPGCLLQDGARIGPPANKYTRPCTKANGCQRNVH*	76
Ananascomosus_Aco003580	4	B	Ananas comosus	MACVTRAWILLALLACVVMATGTNAAPTLNYRVIARDQPPCRPWLENCRPLPVEPHSRGCENGARCRNNNLGESGA	76
Ananascomosus_Aco003581	4	B	Ananas comosus	MACVTRAWILLALLACAVMATGTNAVPTLNYRVIARDHPGCRPWLENCRPQPVEPHSRGCEVGARCRNDNPGESGA	76
Aquilegiacoerulea_Aqcoe4G292600	4	B	Aquilegia coerulea	MDKHRIPCKKYGHCAPPQQANRYTRPCLKSERCRGGTANRRTTEVKVDKEDKEQMLEVENTATDSTPTQVDDFVEQDVVVLGH	83
Aquilegiacoerulea_Aqcoe1G250200	4	B	Aquilegia coerulea	MAMKKVLAFTIAALFICSVFIETTKASTYIGYGGLGKGDIPCKDGKCHRETPANEYTRGCSKEQRCRSPGAEKGDNQPI	79
Aquilegiacoerulea_Aqcoe4G061600	4	B	Aquilegia coerulea	MAMKKVLAFTIAALFICSVFIETTKANTYIGYGGLGKGGIPCKDGNCHRETPANEYTRGCSKEQRYRSPGAEKGDNQPI	79
Aquilegiacoerulea_Aqcoe1G249700	4	B	Aquilegia coerulea	MTVTKLLLPCIAAFLICSLLFESTSATTPINYNDLPKKNIKCKHGKCLPQQANAYTRGCSKIHRCRGGRKLLEKVVDPED	80
Arabidopsishalleri_Araha.41447s0001	4	B	Arabidopsis halleri	MKAWVICLLVISAAVTAEPVESRKYIEDGAINKCAGPNPPPGCHPPGAEDKKPTPVNEYSRGCSKIHRCRPARLSP	76
Arabidopsishalleri_Araha.70070s0001	4	B	Arabidopsis halleri	MKAWMIILLVICVAVMVEQSEARKARKYIHPGVLNRCRGPTPPAGCHPHNSHQKPRVPVHKYSRGCGGINRCRRDA	76
Arabidopsishalleri_Araha.70070s0002	4	B	Arabidopsis halleri	MKTFILILLVIYSILIAGRVEANNPKRKYINEGIFNPCLRPNAPKGCQRPQYRPRTPVNSYSRGCNTINRCRREQIIP	78
Arabidopsislyrata_931852	4	B	Arabidopsis lyrata	MKAWVICLLVISAAVTAEPVESRKYIEDGVINKCAGPNPPPGCHPPGAEDKKPTPVNEYSRGCSKIHRCRPARLSP	76
Arabidopsislyrata_931853	4	B	Arabidopsis lyrata	MKAWVICLLVICAVVIAEPVESREYIEYGAINKCAGPNPPPGCNPPGAEQKNPTPVNEYSRGCSKIHRCRRD	72
Arabidopsislyrata_930628	4	B	Arabidopsis lyrata	MKAWMIILLVICVAVMVEQSEARKARKYLHPGVLDRCRGPTPPAGCHPHNSHQKPRVPVHKYSRGCGGINRCRRDA	76
Arabidopsislyrata_930627	4	B	Arabidopsis lyrata	MKTFMIILLVICSILIAGRVEANNPKRKYLNPGILNPCLRPNAHKGCQRPQYKPRTPVNSYSRGCSTINRCRRQTP	76
Arabidopsislyrata_497089	4	B	Arabidopsis lyrata	MKAWVICLMVISIFMMMEPTLAAGVGKFLNPGVLDPCLRPNPPAGCQAPGSAGKPKERVNEYKAGCSKLTRCNRAG	76
Arabidopsisthaliana_AT2G19040	4	B	Arabidopsis thaliana	MKAWVIGLLVICAVVIAEPVESRNYIEYGAINKCAGPNPPPGCNPPGTEQKNPTPVNEYSRGCSKIHRCRRD	72
Arabidopsisthaliana_AT2G19045	4	B	Arabidopsis thaliana	MKAWVICLLVICAAVIAEPVESRNYIEYGAINKCAGPNPPPGCNPPGAEQKNPNPVNEYSRGCSKIHRCRRD	72
Arabidopsisthaliana_AT2G19030	4	B	Arabidopsis thaliana	MKAWLICLLVICAAVIAEPVESRNYIEYGAINKCAGPNPPPGCNPPGAEQKNPTPVNEYSRGCSKIHRCRRD	72
Arabidopsisthaliana_AT2G19020	4	B	Arabidopsis thaliana	MKALVICLLVIFAAVIAVPVESRRKHLDYGVITKCAGPNPPPGCYPPGAQQKNPTPANEYRRGCSKITRCKRD	73
Arabidopsisthaliana_AT3G25170	4	B	Arabidopsis thaliana	MKAWMIILLVICVAVVVEQSEARKGRKYLNPGVLDRCRGPNPPAGCHPHNSHHKPRVPVHNYSRGCSRITRCRRDA	76
Arabidopsisthaliana_AT3G25165	4	B	Arabidopsis thaliana	MKTFMIILLVICSILIVGRVEANDNKRKYLLLDPCLRPNAPPGCHRQPYKPRTPVNVYSRGCTTINRCRRVQNP	74
Arabidopsisthaliana_AT4G13075	4	B	Arabidopsis thaliana	MKAWVICLMVISIFMMIEPTLAAGGGKFLNPGVLDPCLRPNPPPECQAPGSAGKPRERVNEYKVGCSKLTRCDRVG	76
Brassicarapa_Bra012569	4	B	Brassica rapa	MKAFVILMLVICAAVIVEQSDAKKIHKYIIIDKCRLFNLPPGCKIPHGPPVPANKYRRGCQAIFRCRGGT	70
Brassicarapa_Bra015112	4	B	Brassica rapa	MKACVILMLVICAAVIVEQSEAKKDRKYLSPHIFDPCHGPNPPAGCHPPHDGPPVPANKYTRGCSKIHRCRGGG	74
Brassicarapa_Bra039403	4	B	Brassica rapa	MKTLVICLLMISSVVIIGNVAEVSAGKGKYLDPGVLDRCLGSNPPPKCHIPDPKDKTRPPSHDYRRGCLESQHCRPTKTSDGV	83
Capsellagrandiflora_Cagra.0080s0003	4	B	Capsella grandiflora	MKSGLICLLVICAVVIAEPVEGRDYINYGALDKCLGPNPPPGCQLPGAEHKKPTPVNEYSRGCTKINRCRRD	72
Capsellagrandiflora_Cagra.1912s0010	4	B	Capsella grandiflora	MIKAKELTFVMFVTMLIAICMFINITDAKKFIKYPVSRDLGNGCDARFPNTPACRLRIPANPYNRGCTRANRCHRESSIGLSSFKSIDSIKRFWDSVLDSFSDKEPPIAFIET	113
Capsellagrandiflora_Cagra.8284s0005	4	B	Capsella grandiflora	MKALVLCFMLISIFVMMKPTLAAGGRKYLDPRVLNPCLRPNPPEGCQSPGSAGKPKENVNEYLAGCSKTSRCDRQG	76
Capsellagrandiflora_Cagra.2516s0004	4	B	Capsella grandiflora	MKLLMILIMVSVALFPELVRSSRQMIKRDDDPLSGGKEEIMKMMMRSGFDVMSISRRILHHHHQGSKYISYDVLKENLPKPGKQRSDPDGRDH	93
Capsellarubella_Carubv10016027m.g	4	B	Capsella rubella	MKAGLICLIVICAVVIAEPVEGRDYINYGALDKCFGPNPPPGCYPPGTEHKKPTPVNEYSRGCTKINRCRRD	72
Capsellarubella_Carubv10016010m.g	4	B	Capsella rubella	MKAGLICLIVICAVVIAEPVQGRDYINYGALDKCFGPNPPPGCYPPGAEHKKPTPVNEYSRGCTKINRCRRD	72
Capsellarubella_Carubv10016305m.g	4	B	Capsella rubella	MKTYMIILLVILSILIAGRVEANERKKKYLNPGVINRCLRPNPPPECHQNKHIPRTPANKYRRGCTKINRCRRDP	75
Capsellarubella_Carubv10003418m.g	4	B	Capsella rubella	MIKAKELTFVMFVTMLIAICMFINITDAKKFIKYPVSRDLGNGCDARFPNTPACRLRIPANPYNRGCTRANRCHRESSIGLSSFKSIDSIKRFWDSVLDSFSDKEPPIAFIET	113
Caricapapaya_evm.TU.supercontig_111.59	4	B	Carica papaya	MTVVFERKRILIVLFILLMSMLVAITAAQRIDPWVMDPCLKLEPKPHSCHHDPHAPLVATNPYHRGCSKTNHCHGGHGKGIFNPH	85
Caricapapaya_evm.TU.contig_26396.1	4	B	Carica papaya	MAVVSDKNRTLIMLFVLTMSTLLVAASAKWIDPGVMDPCLRPGPKPPGCHQDPHAPPVAANPYHRGCSKIHRCRGGHGKSISHPH	85
Caricapapaya_evm.TU.contig_34278	4	B	Carica papaya	MAVVSDKNRTLIMLFVLTMSTLLVAASAKWIDPGVMDPCLRPGPKPPGCHQDPHAPPVAANPYHRGCSKIHRCRGGHGKSISHPH	85
Caricapapaya_evm.TU.supercontig_8.111	4	B	Carica papaya	MAVVSDKNRTLIMLFVLMMSTLLVAASAKWIDPGVMDPCLRPGPKPPGCHQDPHAPPVAANPYHRGCSKIHRCRGGHGKSISHPH	85
Caricapapaya_evm.TU.supercontig_8.113	4	B	Carica papaya	MAVVSERKMIFIVLFVLMMSMLVAMTAAQRIDPWVMDPCLKPGPKPPGCHQDPHAPLVAANRYHRGCSKTDRCRGDHGKGSSHPH	85
Caricapapaya_evm.TU.supercontig_8.112	4	B	Carica papaya	MAVVSDKNRTLIMLFVLTMSTLLVAASAKWIDPGVMDPCLRPGPKPPGCHQDPHAPPVAANPYHRGCSKIHRCRGGHGKSISHPH	85
Caricapapaya_evm.TU.supercontig_8.114	4	B	Carica papaya	MTAVFDKKTTLIVLFVLMMSMLLVTEAVKWIDPGVMDPCLRPGPKPPGCYQNPYAPPVAANPYRRGCSKINRCRGSNKLVLGPL	84
Caricapapaya_evm.TU.supercontig_17.11	4	B	Carica papaya	ISSPVSKSLGALINSQKRMAGLKAMIIVVFLLCSVMAATTARPIFHDDQQILPPPSNPPTRGCNPITRCRPGTPPPKIADHVDQQILPPPSNPPTRGCNPITRCRPGTPPHKMANDVSHVNHHS	124
Cucumissativus_Cucsa.291560	4	B	Cucumis sativus	MKSWLICVVFISMLVMSQEVGAQTNHLKFPNPCDLPSPPPSCSSKVKDHAPTNPYDRGCSAIHRCRGD	68
Eucalyptusgrandis_Eucgr.E01763	4	B	Eucalyptus grandis	MRPWILCLAIIGMVVIHHGAVATPISAGVLDPCKGPNPPPGCHANPQAPPTPANEHDRGCTKFNQCRGG	69
Eucalyptusgrandis_Eucgr.L02598	4	B	Eucalyptus grandis	MRPWILCLAIIGMVVIHHGAVATPISAGVLDPCKGPNPPPGCHANPQAPPTPANEHDRGCVKFNQCRGG	69
Eucalyptusgrandis_Eucgr.L02596	4	B	Eucalyptus grandis	MKPWILCLAIIGMVAIHHAEAAPTISKGVLNPCEGPNPPPGCHADPQASRTPANEHDRGCSKIDRCQRE	69
Eucalyptusgrandis_Eucgr.E01762	4	B	Eucalyptus grandis	MVRPWILCLAIIGMVLIHHGAVAAPIKPGVLDPCKSPNPPPGCHANPHARRAPANNYNRGCVKFNRCRGG	70
Eucalyptusgrandis_Eucgr.L02597	4	B	Eucalyptus grandis	MRPWILCLAIIGMVLIHHGAVAAPIKPGVLDPCKRPNPPPGCHANRHAPRAPANNYNRGCVKFNRCRGG	69
Eutremasalsugineum_Thhalv10023138m.g	4	B	Eutrema salsugineum	MKTLAIILLVVCAVVVTVPVEGRNVIDYGVINECYGPNPPPGCHPPGAKNRVPANDYHRGCTKVNRCYRE	70
Eutremasalsugineum_Thhalv10002869m.g	4	B	Eutrema salsugineum	MKAWMILMLVICVSMIVGQSEATKGPGCHPHGSHHKPRVPVHKYRRGCTIINRCKRAT	58
Eutremasalsugineum_Thhalv10002753m.g	4	B	Eutrema salsugineum	MKAWMILMLVICVSMIVGQSEAAKGRKYLNPGVINPCLGPNPPAGCHPHGSQNKPRVPVNSYRRGCSYYNRCKRSP	76
Eutremasalsugineum_Thhalv10026849m.g	4	B	Eutrema salsugineum	MKAWVICLMLISIVLMAGPSSSEDGRKFLKPGLLNPCSRPNPPVGCHPPGSEGKPKEEVNEHKPGCSKINRCRSGDHP	78
Fragariavesca_gene00145-v1.0-hybrid	4	B	Fragaria vesca	MRPYAVEVHGVKVNVSVVAEDDRLIVEKLRELRTLLKRGVVGVDIKMMRDKVPSVLLLCVEGHCLIIPMFFCWLISSRPKQVPETELKQLLSDRTICFVAPNLGRLKEMTDRLYSAFPYDGALSLNIVNTVVELPQLAAMVLKKPSLQKKGLHELSGEIGMDIKPVSGTCSDLGADIFSEEEIKYLVHDVYASYLIVILVSMAMLSHGFTTKRFDVVNPAIDPCKLPNGLPRPGCTNNDPEHHPETPASPYKRGCSFIHRCIGGHDQKQ	269
Gossypiumraimondii_Gorai.001G188800	4	B	Gossypium raimondii	MGVSNMKTWLICLALIGIVVMVEVIQIDAAMTIHHSEVSGLVSYPRLLQEAINPWNRGCSRLTRCRS	67
Gossypiumraimondii_Gorai.N005600	4	B	Gossypium raimondii	MGVSNMKTWLICLALIGIVVMEEVIQIDAAMTIHHPEVSGLVSYRRLLQEAVNPWNRGCSRLTRCRS	67
Gossypiumraimondii_Gorai.001G188900	4	B	Gossypium raimondii	MGVSNMKTWLICLALIGIVVMEEVIQIDAAMTIHHPEVSGLVSYRRLLQEAVNPWNRGCSRFTRCRR	67
Gossypiumraimondii_Gorai.001G189100	4	B	Gossypium raimondii	MGVSNMKTWLICLALIGTMVMEEVIGIDAAMTIHHPEVSGLVSYRRLLQEAVNPWNRGCSRLTRCRS	67
Gossypiumraimondii_Gorai.N005700	4	B	Gossypium raimondii	MGVSNMKTWLICLALIGIVVMEEAIQIDAAMTIHHPEVSGFVSYCRLLQEDVNPWNRGCSRLTRCRS	67
Gossypiumraimondii_Gorai.003G164100	4	B	Gossypium raimondii	MGLSNIKIWLIYLALISMVVVQVDATTRNGVMYIHPGVLDPCKRPGGPHPGCHPNPKSTPMQANTYNRGCSRHHRCRHR	79
Gossypiumraimondii_Gorai.005G192700	4	B	Gossypium raimondii	MKTWLICFALISMVVVQVDAVARSRVTYIHPGILDPCKRPGELHSGCHPNPKSVPTQANTYNRGCSRHHRCRQ	73
Gossypiumraimondii_Gorai.007G272100	4	B	Gossypium raimondii	MGVEKKMMVVWICAMVVSSMLMENGANAENLNYGAIERGDMPKPCRPGTLNCVPEPANKYDRGCSRLEKCRNGR	74
Gossypiumraimondii_Gorai.007G272200	4	B	Gossypium raimondii	MGVEKKMMVVWICAMVVSSMLMENGANAENLNYGAIERGDMPKPCRPGTLNCVPEPANKYDRGCSRLEKCRNGR	74
Gossypiumraimondii_Gorai.007G272400	4	B	Gossypium raimondii	MGVEKKIMVLWVCAMLVSSMLMEEGANAEEISNGAMGKNLEQPCKQGMGNCVPKPSSGYNRGCEEVERCRHGP	73
Gossypiumraimondii_Gorai.007G272900	4	B	Gossypium raimondii	MGVEKKIMVLWIFSLVISSMVMEEGANATPISYPGLGKNLQVPCKLGGGNCLPPPSNGYDRGCSHQKRCRSHYTTPIFH	79
Linumusitatissimum_Lus10006213.g	4	B	Linum usitatissimum	MSKLKIVTTSSSSISVVILLLLCLLIARETQAKTISYETLAEANPLCEGVRKEDCKQPVSANSYQRGCSNINRCRSGGNLDGAMKPEYPDGDSSVEEKEGGGL	103
Malusdomestica_MDP0000316645	4	B	Malus domestica	MKSIIFCLLLVSMVVMNKGVEARKKFIDIGADDPCRRPRGWHPGCPTLPKPSRPYTRGCSTILRCRHDHKRG	72
Malusdomestica_MDP0000317542	4	B	Malus domestica	MGISNMKSFILYLLLVSMVVLNSEVKGDPGVLDPCRRPGGPHRGCNATAEGPRQPANPYNRGCSRILRCRDVVAPAATSDQESPKSTSPTIRRLVDHRIQPQASPGTQPPMKKSSNQKMNFGYLRKETRAKLRATQPSKADQEKVVV	147
Malusdomestica_MDP0000261734	4	B	Malus domestica	MKSCILCLLLVSMVVLNSQVKAERNRIHPGVLNPCKRPGGPHPGCNGDVKSPPQPANPYNRGCSMILRCRRGHDKAIDVSRRQAKVRDSAGNADIIMKLEAAEAKLQELQSSVAILGKEVGAARLLLRVNNKD	133
Malusdomestica_MDP0000768108	4	B	Malus domestica	MKSFIICLLLVSMVVLNSGVKAERNHIPPGVLDPCKRPGVPHLGCNGDVKIPPQPANPYNRGCSMILRCRSGHDKGHNHKGQ	82
Malusdomestica_MDP0000257999	4	B	Malus domestica	MCMRYATKNLCKSDCVRGWSKRIQSFRMNGKLMRRRKLDVVLELSRRSRNRSSSFRFVKEAEGAIFRIIYPHGMCNWQECENMAANILRMVVLNSGVKAERNHIPPGVLDPCKRPGXPHLGCNGDVKIPPQPANPYNRGCSMILRCRSGHDKGHNHKGQ	159
Malusdomestica_MDP0000834499	4	B	Malus domestica	MKSFIICLLLVSMVVLNSGVKAERNHIPPGVLDPCKRPGVPHLGCNGDVKIPPQPANPYNRGCSMILRCRSGHDKGHNHKGQ	82
Medicagotruncatula_Medtr2g040040	4	B	Medicago truncatula	MTMSKLVLIIFFSAILICSTFTQNVEATPIGYPAFQPNLPIPSPPTPVNPPSRGCSPINRRHGPPPEGAEDEDKQQ	76
Panicumhallii_Pahal.E04067	4	B	Panicum hallii	MEKVSSARVAAAAVVALCLLLAPAQEAAGVEYMTYPPNMISCKVLGNCEKNAGPDATRPGKPANRYTRGCSAIDRCRG	78
Panicumhallii_Pahal.E04066	4	B	Panicum hallii	MEKVKTRMAMAAVLLLLGVLLAGRTSDAAEASSSPQLGSSKSDCEISGTCDIKLAAATDPTRPGKPANTHTPSCSSISQCRG	82
Panicumhallii_Pahal.C04449	4	B	Panicum hallii	MPASSRRPPLAAVILLLPAAIALLLSLSCCPVAAANYGGSRAVAAAAAGAAPVDSEWLRRRLEDEVAPELGGMLAQGANQRYITYKGLNKDGQACGGRGCAAKGASYTQACTYADLCRGAG	121
Panicumhallii_Pahal.G01645	4	B	Panicum hallii	MARRTRVLLVLAFAAVLLLASGAVAAAGGLSSRPEAMPSLHALRRVEDDASSFVLEGEEAAAYLRRRALYSGGSIDYGALTASKAACYGPCPARGQAYSRGCQAIYQCRG	110
Panicumvirgatum_Pavir.J38187	4	B	Panicum virgatum	MDRKVCLILLALIGVLLAPASPVVAGSPGRSWSGDAAALGRLMSTRLEDGVAPELALDLGVHRRILANIAPRVFNPNRPACPGSCAARGQPYTPNRGCQKIYQCRG	106
Panicumvirgatum_Pavir.J17259	4	B	Panicum virgatum	MEKVSSARLAAAAVVVALCLLLAPAQQAAGVEYMTYPPNMIHCKVLGNCEKYAGPDATRPGKPANSYTRGCRAIDRCRG	79
Panicumvirgatum_Pavir.J17803	4	B	Panicum virgatum	MEKVSSARLAAAAVVVALCLLLAPAQQAAGVEYMTYPPNMIHCKVLGNCEKYAGPDATRPGKPANSYTRGCRAIDRCRG	79
Panicumvirgatum_Pavir.Ga00072	4	B	Panicum virgatum	MEKVSSTRVAAAAVVALCLLLALAQEAAGVEYMTYPPNMIHCKVLGNCEKNAGPDATRPGKPANSYTRGCSAIDRCRG	78
Panicumvirgatum_Pavir.Ea00441	4	B	Panicum virgatum	MEKVSSTRVAAAAVVALCLLLAPAQEAAGVEYMTYPPNMINCKVLGNCEKNAGPEATRPGKPANSYTRGCSAIDRCRG	78
Panicumvirgatum_Pavir.Eb00496	4	B	Panicum virgatum	MAVAAVLLLLGVLLAGQTASAAEASSSPQLGSSKGDCEISGTCGDMKLAAAADPTRPGKPANTYTRGCSSISQCRGG	77
Panicumvirgatum_Pavir.Ea00443	4	B	Panicum virgatum	MAVLLLLLVVLLAGQAADAAEASSSPQLGSSKGDCEISGTCDRKLAAAADPTRPGKPANTYTPGCSSISQCRG	73
Prunuspersica_ppa017231m	4	B	Prunus persica	MKTFILCVLIVGMVALNEGVEPKRASINPGVLDPCLKPGGPHPGCSGPRGSNGARKPVNPYNRGCLKFNRCRGDVG	76
Prunuspersica_ppa027124m	4	B	Prunus persica	MKTFILCFLIVSMVALHEGVEAAGTRINPGVLDPCLKPGGPHPGCSGPSGSNGERKTANPYDRGCSKIKQCRG	73
Prunuspersica_ppa015627m	4	B	Prunus persica	MKTFILCFLIVSMVALHEGVEAAGTRINPGVLDPCLKPGGPHPGCSGPSGSNGERKTANPYDRGCSKIKQCRG	73
Ricinuscommunis_34041.t000001	4	B	Ricinus communis	MMMKKFAICLVLVTITLVLNHAEATEGTTNLHPGVVDPCQGPDASKIPGCQKGNGPRQEANEYNRGCSDENQCRQENQ	78
Ricinuscommunis_43616.t000001	4	B	Ricinus communis	MKLGLMLLVLISMTVVVSHVEAKFIQPGVLDPCKAPGSPPPPGCQKNPKSPREESNSYSRGCFRRFRCRD	70
Salixpurpurea_SapurV1A.0221s0210	4	B	Salix purpurea	MKLSNMISWLMCLALIICVVLTSHVEAIRYINPGDLDKCNVPGHRPEDCRPPPRPPLNTPRRRCLKKERCRGGDDEQTLVSEQHGNENLPNLGSSYSPNESPN	103
Salixpurpurea_SapurV1A.0221s0230	4	B	Salix purpurea	MKLSNMISWLMCLALIICVVLTSHVEAIRYINPGDLDKCNVPGHRPEDCRPPPRPPLNTPRRRCLKKERCRGGDDEQTLVSEQRGNENLPILGSSYSPNESPN	103
Salixpurpurea_SapurV1A.0221s0220	4	B	Salix purpurea	MKLSNMISSWLMCLALIICVVLTSHVEAIRYINPGDLDKCNVPGHRPEDCRPPPRPPLNTPHCRPPPRPPLNTPRRRCLKKERCRGGDDEQTLVSEQRGNENLPNLGSSYSPNESPN	117
Setariaitalica_Seita.5G113300	4	B	Setaria italica	MEKVNSTARLAVVAVTLCLLLLAGPQEAEAAEWITYPSKMISCKVLGNCEKNAGTPDATRPGAVANRYTRGCSAIERCRG	80
Setariaitalica_Seita.5G113200	4	B	Setaria italica	MEKVNTRLVVVLLLGVLLAGQAAGAAEEASSPSPQLGASKADCEVSGTCEMKATLGAADPTRPGAVANTYTRGCSAINQCRG	82
Setariaitalica_Seita.3G326300	4	B	Setaria italica	MPGSKLPLAVLLLAAIALLLSPFSCPAAAAMSDDYGGVVRVVTIHGRGTRVAAAATGAAPISKWQRRRLEEAVAPEFGSLLAADQRYINYDTLNKNRQACGGGCAAQGASYTRPCFYYDKCRG	123
Setariaitalica_Seita.8G115000	4	B	Setaria italica	MAWRTRVLLVLAFAAVALLASGTAAAAVGLSAGAEAMPSLHALRRVEDDASSFVEGEEAAAYPRRRALYSSGSINYAALTASKAACYGPCPARGQAYSRGCQAIYQCRG	109
Setariaviridis_Sevir.5G110000	4	B	Setaria viridis	MEKVNSTARLAVVAVTLCLLLLAGPQEAEAAEWITYPSKMISCKVLGNCEKNAGTPDATRPGAVANRYTRGCSAIERCRG	80
Setariaviridis_Sevir.5G109900	4	B	Setaria viridis	MEKVNTRLVVVLLLGVLLAGQAAGAAEEASSPSPQLGASKADCEVSGTCEMKATLGAADPTRPGAVANTYTRGCSAINQCRG	82
Setariaviridis_Sevir.3G340100	4	B	Setaria viridis	MPGSKLPLAVLLLAAIALLLSPFSCPAAAAMSDDYGGGVRVVTIHGRGTRVATAATGAAPISKWQRRRLEEAVAPEFGSLLAADQRYINYDTLNKNRQACGGGCAAQGASYTRPCFYYDKCRG	123
Setariaviridis_Sevir.8G120900	4	B	Setaria viridis	MAWRTRVLLVLAFAAVALLASGTAAAAVGLSAGAEAMPSLHALRRVEDDASSFVEGEEAAAYPRRRALYSSGSINYAALTASKAACYGPCPARGQAYSRGCQAIYQCRG	109
Setariaviridis_Sevir.9G405100	4	B	Setaria viridis	MAAKAPVLRTTSAAVAVAVAVMSVCVVVAASLAAAAATVSGDPVAGLPLLMAARGGGSSSSRVEDEEPLEMDSEAHRRVVLALRGGLGLSLGNRALDRNKPLCERPCTGAPGEPYVRGCLKIYHCPGATNALSD	134
Sorghumbicolor_Sobic.003G061600	4	B	Sorghum bicolor	MAAANNTARLAMAAAAVLCLLLLSTVPQEVAGADQGQYLSYDKVLSCKALGNCDDKNQSPEAKRPMKPVNGYTRGCSKIFKCRG	84
Sorghumbicolor_Sobic.003G061700	4	B	Sorghum bicolor	MMNNTRLAVVLLFGLLLAGQEAAAAAAEASYGKAASKAECEIPGTCDRKLGDISDRPGAQANKYNRGCNKITGCRG	76
Sorghumbicolor_Sobic.008G027700	4	B	Sorghum bicolor	MERQARFVVLLVFVFFAAGAVLASSSGAAAAAADLSAGAHRAAMPSSSLHALRRVEDDASSLVEEEEAAYPRRRALYGGGSIGYAALAASKAACYGPCPARGQAYSRGCLAIYQCRG	117
Sorghumbicolor_Sobic.004G342900	4	B	Sorghum bicolor	,	1
Spirodelapolyrhiza_Spipo4G0048100	4	B	Spirodela polyrhiza	MGKGFSWLTLLAVAVAVMLSLGQRSEAAAAEGTIKKSILLCPFPGGCKPPANSRPIPANPYTRGCLAIKRCRDGLSAP	78
Spirodelapolyrhiza_Spipo8G0014400	4	B	Spirodela polyrhiza	MGSLSPAWAVALAAACFFLVAAEAVTAPPGARVLPPPSNHWTRGCSKLTRCRGGPPQQAPAVEDDTVIIRPPPIAPTATDDEAMPPVHFVSRKCDPKSNCKGHPPALAPGGGAW	114
Theobromacacao_Thecc1EG000580	4	B	Theobroma cacao	MAAKPKNVLVICCFCLLLMGALCQISSGASPLNYETLHKDRNSSSPCGPQQSKNCVTARRPAKEHQRGCNKSNGCRT	77
Zeamays_AC218457.2_FG008	4	B	Zea mays	MEKAAGVSAARLAVAAAAVLLCLLLLLAAGPQGVSGADGRRKTASPYDKLISCRVLGNCDKNKGPEATRPGKPVNKYTRGCSKIDKCRD	89
Zeamays_GRMZM2G383303	4	B	Zea mays	MEKATRLALAAALVLCLLLATGPQEAAGAEGMLSYDKLLSCKVLGNCDKNRGPGATRPGKPVNKYTRGCSPLTRCRGG	78
Zeamays_GRMZM2G088371	4	B	Zea mays	MARLALVAAVVLCLLLATGPQGAISAEGMVSFDNLISCKVLGNCDKNLGPEASRPGKPANDYTRGCNPITGCRG	74
Zeamays_AC191375.3_FG001	4	B	Zea mays	MKKRLAVAAVVLLFGLLLAVQEAAAAEEAAEAAPTTPGNSKADCEVPGTCDRNLNQAADPKRPGAAANPYTRGCSKITGCRG	82
Amaranthushypochondriacus_AHYPO_009421	4	C	Amaranthus hypochondriacus	MKPTGVLFLGMIICMVLITNNQIATAESDPCNGSNPPPHCGNRRAKLQMDPINEYKRGCSTSDKCRRQN	69
evm_27.model.AmTr_v1.0_scaffold00067.125_atrico	4	C	Amborella trichopoda	MASTAKTNLRVLSLALLMVTMAMVVKEVVARGSAVSHLVNNEVDIEDTVIGNDPLKGDIVPCDKKQHGADCRPGEPANPYHRKCDISNNCVTDPRGPPVVASET*	105
evm_27.TU.AmTr_v1.0_scaffold00067.121_atrico	4	C	Amborella trichopoda	MASITKTHLRLLSLALFMVAMAIVFTEAAAHKSAIDRHLKSKFRDQEINIGNDPLKNGDGIPCDKQQHGANCRMGVQKPYNRGCEKSKGCGTDPHAK*	98
Aquilegiacoerulea_Aqcoe4G292500	4	C	Aquilegia coerulea	MAMNKVFLLCMIALFACFLLLKTTNAATPIGNGAMDKDRIPCKKYGHCAPPEQANPYTRPCLKSERCRGETADRRSTEEKVDKEDKEQMLEVENTATDSTPTQVDDFVEQDVVVLGH	117
Arabidopsishalleri_Araha.16776s0003	4	C	Arabidopsis halleri	MSILKGTKRYLAVAIFIACLFISNMNVAAAKAIGYPPIKGGDGQPGCDHGKCPPKQPANPYHRGCEKTNRCRGPPLPVPTQKMI	84
Arabidopsishalleri_Araha.17644s0001	4	C	Arabidopsis halleri	MEARPMLVAILVLSCVFMNIMKVEAQKEIGYPAIGRDGAHGCSPKYPSVPCRPKQPENPYKRGCEKITRCKRDGDGDEQAALPNPRKVLLNNI	93
Arabidopsishalleri_Araha.5540s0002	4	C	Arabidopsis halleri	MSNLRGTNRFIFVAILVSVVFLSIMNAEAGKEIGYPRKLFGEDRTNPYTPIIRGCDPKYPQTCLPKQPANPYRRGCSKITRCQRDGG	87
Arabidopsishalleri_Araha.4820s0014	4	C	Arabidopsis halleri	MSNMKRTNRFMLVATFIACVFISSMNITVGKVIGYPGLRPDLPCDHHQYPSACAPSKQPVNPYRRGCEKLQKCRRDPPPPISRKMLIQAQFIYNNA	96
Arabidopsishalleri_Araha.9271s0007	4	C	Arabidopsis halleri	MAAHKMSLTSLFFVSIMIILSLFSGFGEGSKYINYGDMRKDRIPACGSKNPKECVKVPVNPYHRGCEISTRCHHEQHPGY	80
Arabidopsishalleri_Araha.7030s0001	4	C	Arabidopsis halleri	MVAYKKSPIVFLFATMMIILFMLCGSGEARTLGYGAVLGKDKIPACGYKNPNSCVKQPVNHYHRGCEKLNRCGRDADSFHIDETFINLP	89
Arabidopsishalleri_Araha.13825s0006	4	C	Arabidopsis halleri	MVISKKTIVPSLAFMIIISIVMSTTEAKSIGVPAMREDLPKGCGPGSPPGCKMQPANPYKPGCEASQRCRGG	72
Arabidopsishalleri_Araha.46798s0001	4	C	Arabidopsis halleri	MVISKKTIMQSFALIIILSIVMSTTEAKTIGNPAMREDEPKGCAPGSPSGCKMQPANPYKPGCEASQRCRGG	72
Arabidopsishalleri_Araha.2138s0005	4	C	Arabidopsis halleri	MGMSKSVKVILSLVLVVFLALAATKTEAKVINYRDLYRGDHSRNCDRANPASCKKQEANPYRRGCETTLHCRGGTPDNPKR	81
Arabidopsishalleri_Araha.2138s0007	4	C	Arabidopsis halleri	MEMSKSIKVILSLALVVFLALATTKVEATRYITYPSINTGDHAPHCDKAHPHTCWKKEANPYRRGCGVLESCHRETGRQ	79
Arabidopsishalleri_Araha.2022s0001	4	C	Arabidopsis halleri	MGMSKSIKVILSLALVLFLALASTKVEATRYISYRGINHGDHGIHCDKAHPNTCKKQEANPYRRGCGTLEGCHRETG	77
Arabidopsishalleri_Araha.2138s0006	4	C	Arabidopsis halleri	MGMSKSIKVILSLALVVFLALASTKVEATRYITYPSINHGDHATHCDKAHPNTCKKKEANPYKRGCEIVEHCRGGSTPRA	80
Arabidopsislyrata_489977	4	C	Arabidopsis lyrata	AKDIGYPGIGRGDRQPGCDHGNCPPDQPANPYHRGCEIAKRCRGPSPPVPSQKMI	55
Arabidopsislyrata_895329	4	C	Arabidopsis lyrata	MSILKGTKRYIAVAIFIACLFISNMNVAAANVIGYPPIKGGDDQPGCDHGKCPPKQPANPYHRGCEKTNRCRGPSPPVPPQKMI	84
Arabidopsislyrata_472570	4	C	Arabidopsis lyrata	MEAIRPMLVAILVLSCVFMNIMKVEAQKEIGYPAIGRDGAHGCSPKYPSVPCRPKQPENPYKRGCEKITRCKRDGDGDKQAALLNPQKVLDVVAVMTKAKQLF	103
Arabidopsislyrata_903298	4	C	Arabidopsis lyrata	MKKTNRFMVVATFIACVFISSMNMTVGKVIGYPGLRPDLPCDHHQYPSACAPSEQPVNPYKRGCELIHRCRRDPPPPISRKMLIQAQFIYNNAYNQSP	98
Arabidopsislyrata_924992	4	C	Arabidopsis lyrata	MAAHKMSLTSLFFVSIMIILSLFSRFGEGSKYINYGDMRKDIIPACGSKNPKECVKVPANPYHRGCEISTHCHREQHPGY	80
Arabidopsislyrata_925103	4	C	Arabidopsis lyrata	MVAYMKSPIVFLFATMMIILFMFCGSGEARTLGYGSVLGKDKIPACGYKNPNSCVKQPVNHYHRGCEKLNRCGRDADSFHIDETFINLH	89
Arabidopsislyrata_933858	4	C	Arabidopsis lyrata	MVAYKKSPIVFLFATMMIILFMFCGSGETRTLGYGAIKRGQVPACGSKNPNSCVKQPVNHYHRGCEKLTRCARDADSFHVDETFINLH	88
Arabidopsislyrata_933867	4	C	Arabidopsis lyrata	MVISKKTIVQSLAFMIIISIVMSTTEAKSIGVPAMREDLPKGCGPGSPPGCKMQPANPYKPGCEASQRCRGG	72
Arabidopsislyrata_934083	4	C	Arabidopsis lyrata	MVISKKTIMQSFALIIIISIVMSTTEAKTIGNPAMREDEPKGCAPGSPSGCKMQPANPYKPGCEASQRCRGG	72
Arabidopsislyrata_924871	4	C	Arabidopsis lyrata	MGMSKSIKVILSLALVVFLALASIKVEATRYITYPSINHGDHATHCDKAHPNTCKKKEANPYKRGCEILERCRGGSTPRA	80
Arabidopsislyrata_924870	4	C	Arabidopsis lyrata	MGMSKSVKIILSLVLVVFLALAATKTEAKVIDYRGLSRGDHSRNCDRANPASCKKQEANPYRRGCETTLHCRGGTPDNPKR	81
Arabidopsislyrata_924873	4	C	Arabidopsis lyrata	MGMSKSIKVILSLALVVFLALATTKVEATRYISYPSINTGDHAPHCDKAHPHTCWKKEANPYRRGCGVLEGCHRETGRK	79
Arabidopsisthaliana_AT4G11510	4	C	Arabidopsis thaliana	MSILKETKRFMVVAMFIACVFISNNMNVAVANEIGYPGMGRGDRQPGCDHGNCPPDQPANPYHRGCEKSKRCRGPDPPALPRKMI	85
Arabidopsisthaliana_AT1G23147	4	C	Arabidopsis thaliana	MSNLRGTNRFILVAVLVSFVFLSIMNAEARKEIGYPKQRFGEDRTNPYEEITPPLIGGCDPKNPQTCLPKQPANPYRRGCLKITRCQRDV	90
Arabidopsisthaliana_AT3G04735	4	C	Arabidopsis thaliana	MSNMKITNRFMLVATFIACVFISSMNMTVGKVIGYPGLKPDLPCDHHRYPSACAPSEQPVNPYRRGCSKIHRCRRDSPPAPISRKMLIRGQLIYNNAYNAYIQYP	105
Arabidopsisthaliana_AT1G23145	4	C	Arabidopsis thaliana	MEARHMLVTILLLSFVFMNIMKVEAQKVIGYPAIGRDGARGCSPKDPSCPQQPEKPYKRGCEKITRCERDRRKQAHLRNPRKVLDVVAVMAKAKQLY	97
Arabidopsisthaliana_AT1G60625	4	C	Arabidopsis thaliana	MAAHKKSHIRIFFVSVMIILSLFSGFGEGQTYINYNGMKGDIIPGCSSKNPKECVKIPAYSYNRGCEISTRCQRQQHSSSS	81
Arabidopsisthaliana_AT1G60815	4	C	Arabidopsis thaliana	MSARKKNRIHVFFVSIMIIISLVSGFGEGIKQINYKDLIKDTIPGCTSKNPKECVKVPANTYHRGCEISTRCHREQHSSSG	81
Arabidopsisthaliana_AT1G60913	4	C	Arabidopsis thaliana	MAAHKMSLTSLFFVSIVIVLSLFSGFGEGRYIKYRAIAKDRVPDCTQDPKNCVRVPVNQYHLPPGCQNTTHCYREKYHI	79
Arabidopsisthaliana_AT2G32835	4	C	Arabidopsis thaliana	MVAYEKSPIVFLFATMMLVMFLFCGSGEARTLGYGSIKGDRIPACGYKNPNSCVKQPVNHYHRGCEKITRCARDAARYTESFNVDDDESPIINLH	95
Arabidopsisthaliana_AT2G32890	4	C	Arabidopsis thaliana	MAASREFIICCFLTLLLCNFFMRVESGAAADVSRGGCGGGDGSLGDDNERCVEAVKEDDDDDVDDVYKVINKMRIYA	77
Arabidopsisthaliana_AT2G32885	4	C	Arabidopsis thaliana	MGISKKTVVQSFALIIIISIVMSTTEANSIGAPAMREDLPKGCAPGSSAGCKMQPANPYKPGCEASQRCRGG	72
Arabidopsisthaliana_AT2G34825	4	C	Arabidopsis thaliana	MVLSKKTIMQSFALMIILSIVMSTTEAKTIGNPAMREDEPKGCPPGSPASCKMQPANPYKPGCEASQRCRGT	72
Arabidopsisthaliana_AT2G22055	4	C	Arabidopsis thaliana	MGMSKSIKVIVSLALILFLALAATKVEATRYISYRGMNHGDHAIHCDKAHPNTCKKQVANPYRRGCGTIERCRRDTGRK	79
Arabidopsisthaliana_AT1G61563	4	C	Arabidopsis thaliana	MGMSKSIKVILSLALVVFLALAGTKVEASVRYITYPAIDRGDHAVHCDKAHPNTCKKKQANPYRRGCGVLEGCHRETGPKPT	82
Arabidopsisthaliana_AT1G61566	4	C	Arabidopsis thaliana	MGMSKSIKVILSLALVVFLALAATKVEATRYITYPAIDRGDHAVHCDKAHPNTCKKKEANPYQRGCEKINRCRGG	75
Brachypodiumdistachyon_Bradi3g35805	4	C	Brachypodium distachyon	MQSGKGRLRWAVVAASLMALLLLLVTAVQGADDSDGERLILNDAMRADAVPGRDRSLSRPAAVANTFSRGCEKIEHCRARLGTGNP	86
Brachypodiumstacei_Brast03G227300	4	C	Brachypodium stacei	MQGGKGRLRWAVVAASLMSLLLLATAVHDQGANSDGLILNGAMRADEIPGRDQSLSRPDAVANTFSRGCEKIEHCRARLGAGNT	84
Brassicarapa_Bra040399	4	C	Brassica rapa	MSNLKGTNRVMVVAILIAACVFMISNPAAGKFIGYPPIRGGDRPPGCSPGTCPPPEPVNPYKPGCPPEGRCRHVPPGPPTINI	83
Brassicarapa_Bra040400	4	C	Brassica rapa	MSNLKGTSRGMVVAILIAACVFMISNIATGKFIGYPPIDRGDNPPGCDPNYPGSCQPPQPVNPYKRGCTIGSRCKRVPPLPPKINI	86
Brassicarapa_Bra027081	4	C	Brassica rapa	MGMSESIKVIVSLFLVVLLALAATQTESRYINYHALHGDHSLICDKAHPNTCEKEEANPYTRGCETIDRCRGQSLGPKM	79
Brassicarapa_Bra031425	4	C	Brassica rapa	MRMSKNVKVLVSLVLVVFLALAATNIEARYIDYRDLNSGDHSLACDKAKPSTCKKQEANHYHRGCETVERCRGSA	75
Brassicarapa_Bra023451	4	C	Brassica rapa	MSKSIKVIVSLAFVVFLAFAATKIEAARTIDYAALDKDHALACDKLNPKTCKKQEMSHYSKGCEQSEHCRT	71
Capsellagrandiflora_Cagra.3055s0003	4	C	Capsella grandiflora	MKGTQRYMLVAIFIACVVVISNINIAAAKVLSYRVIIRGDEPKGCYRNICAHHKVNPYRRGCEMSQRCHRPGKPVPTKI	79
Capsellagrandiflora_Cagra.3055s0004	4	C	Capsella grandiflora	MSIMKGAPWSLLVAILLACVVISNMNIAAAKVLSYRVIRRGDEPRCSFGVCPPKQQVYPYRRGCEKSHRCRGPGLYVPTKI	81
Capsellagrandiflora_Cagra.3055s0002	4	C	Capsella grandiflora	MSILKGRQRLMLVTIFIACVVISNMNVAAARVITYPTIGRGDPLPDCDHGKCPPQQVAPYRRGCERSQRCRGPPGGRNRKNRVRIHSGSFKVY	93
Capsellagrandiflora_Cagra.0605s0098	4	C	Capsella grandiflora	MSNLKATSLVLVAILVLSCVFMNIMKVEARKELGYGAMRHDVASGCDRKYPSTCRPKRPVNSYRRGCEKSTRCDRVGDDKDQAVLSNNL	89
Capsellagrandiflora_Cagra.0605s0097	4	C	Capsella grandiflora	MSNLRGTSRLIRLMAILVSFVFIISIMNVEAVREIGYPKKGFAGEDRTNPYAPIKPICDPKNPKTCPKQPANPYRRGCSKITRCRRDTD	89
Capsellagrandiflora_Cagra.5072s0001	4	C	Capsella grandiflora	MVSNKSFIAFLYATMMIILVVFCGTKEARYMKGSRSMIESERPMTRRKYLGYGALAKDRDPTCSFHYPKGCIKHESNHYHRG	82
Capsellagrandiflora_Cagra.0301s0095	4	C	Capsella grandiflora	MVISKKTIIQSFALMIMISIVMSTTEAKVIGNPAMRTDEPKGCPPGSPPGCKMQPANPYKPGCEASQKCRGG	72
Capsellagrandiflora_Cagra.0004s0010	4	C	Capsella grandiflora	MGMSKSVKVILSLALLVFLALAATKTEAKYIDYGDMNRGDHARNCDKARPESCKKEEANPYRRGCEVGTRCRRAPGGN	78
Capsellarubella_Carubv10003284m.g	4	C	Capsella rubella	MKGTQRYMLVAIFIACVVVISNINMAAAKVLSYRVIIRGNEPKGCYRNICAHHKVNPYRRGCEMSQRCHRPGKPVPTKIL	80
Capsellarubella_Carubv10003059m.g	4	C	Capsella rubella	MSIMKGAPWSMLVAILLACVVISNMNIAAAKVLSYRVIRRGDEPRCSFGVCPPKQEVYPYRRGCEKSHRCRGPGLYVPTKI	81
Capsellarubella_Carubv10003843m.g	4	C	Capsella rubella	MSILKGRQKLMLVTIFIACVVISNMNVAAARVITYPTIGRGDPLPDCDHGKCPPQQVAPYRRGCERSQRCRGPPGGRNRKNRVRIRSGSFKVY	93
Capsellarubella_Carubv10002869m.g	4	C	Capsella rubella	MIIFNGAKRSMLVAIFIAFVVISTMNVADAKVIGYPVIRGGDRPRCDHGKCPPDQPVSPYRPGCEKITRCRRPPPTPIKT	80
Capsellarubella_Carubv10012633m.g	4	C	Capsella rubella	MSNLRGTSRLIRLMAILVSFVFIISIMNVEAGREIGYPKKGFAGEDRTNPYAPIKPVCDPKNPKTCPKQPANPYRRGCSKITRCRRDTD	89
Capsellarubella_Carubv10021557m.g	4	C	Capsella rubella	MAASKKSLTCFFFVSIMIMLSFFSVSGVEGNFLGYGAIAKDRIPACGSKNPKECVKELVNPYRRGCQDSTRCHRDV	76
Capsellarubella_Carubv10021507m.g	4	C	Capsella rubella	MVSNKSFIAFLYATMMIILVVFCGTKEARKYLGYGALAKDRDPTCSFHYPKGCIKHESNHYHRGCETSTRCRRDS	75
Capsellarubella_Carubv10021708m.g	4	C	Capsella rubella	MAASKKSLTCFFFVSIMIMLSFFSVSGVEGNFLGYGAIAKDRIPACGSKNPKECVKELVNPYRRGCQDSTRCHRDV	76
Capsellarubella_Carubv10021985m.g	4	C	Capsella rubella	MAASKKSLTCFFFVSIMIMLSFFSVSGVEGNFLGYGAIAKDRIPACGSKNPKECVKELVNPYRRGCQDSTRCHRDV	76
Capsellarubella_Carubv10021631m.g	4	C	Capsella rubella	MAASKKSLTCFFFVSIMIMLSFFSGSRVEGNYLGYGAIAKDRIPACGSKNPKECVKELVNPYRRGCQDSTRCHRDV	76
Capsellarubella_Carubv10024917m.g	4	C	Capsella rubella	MVISKKTIIQSFALMIMISIVMSTTEAKAIGNPAMRTDEPKGCPPGSPPGCKMQPANPYKPGCEASQKCRGG	72
Capsellarubella_Carubv10021815m.g	4	C	Capsella rubella	MGMSKSVKVILSLALLVFLALAATKTEAKYIDYGDMNRGDHARNCDKARPESCKKEEANPYRRGCEVGTRCRRAPGGN	78
Capsellarubella_Carubv10022412m.g	4	C	Capsella rubella	MGMSKSVKFILSLVLVVFLALAATKTEASKFIDYGDLKRGDHSRNCDRARPESCQKEQVNPYRRGCEKSQRCRSD	75
Caricapapaya_evm.TU.supercontig_183.18	4	C	Carica papaya	MSKGIVVFGFIVLIMGSFVMQETGAENIGNGAIGRGVAPGCSQLQPGECNDTPANPYTRGCSPGKRCRPGNHG	73
Caricapapaya_evm.TU.supercontig_116.49	4	C	Carica papaya	MAMEKRLLDFVLIVLFMGVLLARDTEGRDIEYKPIEEAGKAPGCSKKHPNECTPTPANPYNRGCEPGKQCRQGKRL	76
Caricapapaya_evm.TU.supercontig_132.46	4	C	Carica papaya	MAMEKGILVFGLLVLIMGTVVVAASVDGPVDGSVTAEGPIHSEAFVETDQYIKYDPIKRGDRDPGCSKKHPKECGPPIPANPYQRGCEPSQRCRTGFKRLF	101
Citrusclementina_Ciclev10018043m.g	4	C	Citrus clementina	MMMSKRMMVFGVIMVLTASIVMVVKDGAEAKEIGYGAIGAGGNPGCSPVHPELCKMEPGNPYHRGCENEAQCRGPGGQNNN	81
Citrussinensis_orange1.1g041712m.g	4	C	Citrus sinensis	MMMSKRMMVFGVIMVLTASIVMVVKDGAEAKEIGYGAIGAGGNPGCSPVHPELCKMEPGNPYHRGCENEAQCRGPGGQNNN	81
Cucumissativus_Cucsa.178760	4	C	Cucumis sativus	MIMSKRITLVFIEIFLISFNILTMTDARKFIDYHSIVAGDVSPGCNPKHPELCKLTPANPYERGCNKINRCRGGNIYN	78
Cucumissativus_Cucsa.017030	4	C	Cucumis sativus	MIMSKRMTLVFIGILLVSFDMIMITNAKKFIDYGSIVAGDVSPGCSPTHPELCRVKSANPYQRGCNRIDRCREGNDIIDAEEEHIEGDASISPSISPNIEN	101
Eutremasalsugineum_Thhalv10022213m.g	4	C	Eutrema salsugineum	MRSLRGTSKFILVAILITCVFISNKNVYIASGYNIGYPVIGRDNQPCSPKYPATCRPKEQPNPYTPGCEVETRCKRPPAAPQSKNTL	87
Eutremasalsugineum_Thhalv10002825m.g	4	C	Eutrema salsugineum	MASYKSLTVFLFAAMLIILLVFCGTGEARDLKDSDDVIESEKIESLGYGAITKDRIPSCSPKNPKECVKQPANHYSRGCEISTRCHRPPMLHV	93
Eutremasalsugineum_Thhalv10011947m.g	4	C	Eutrema salsugineum	MASSKSHTVSLFATILIIFLVFYSPDKIESLGYGAIAKDRIPGCSSANPNDCIKHPANHYSRGCEISTRCRRPPITQKLYF	81
Eutremasalsugineum_Thhalv10012318m.g	4	C	Eutrema salsugineum	MASSKSHTVSLFATILIIFLVFCGIGEARDLKDSDVIDSERNIKSSPDVFGSLKDSPDKIESLGYGAIAKDRIPGCSSANPNECIKHPANHYSRGCEISTRCRRPPMTQKLYF	113
Eutremasalsugineum_Thhalv10012049m.g	4	C	Eutrema salsugineum	MASSKSHTVSLFATILIIFLVFYSRDKIESLGYGAIAKDRIPGCSSANPNDCIKHPANHYSRGCEISTRCRRPPITQKLYF	81
Eutremasalsugineum_Thhalv10003039m.g	4	C	Eutrema salsugineum	MASYKSLTVFLFAAMLIILLVFCGTGEARDLKDSDDVTESEKIESLGYGAITKDRIPSCSSKNPKECVKQPANHYSRGCEISTRCHRPPMLHV	93
Eutremasalsugineum_Thhalv10012132m.g	4	C	Eutrema salsugineum	MASSKSHTVSLFATILIIFLVFCGIGEARDLKDSDVIDSERNIKSSPDVFGSLKDSRDKIESLGYGAIAKDRIPGCSSANPNECIKHPANHYSRGCEISTRCRRPPMTQKLYF	113
Eutremasalsugineum_Thhalv10023902m.g	4	C	Eutrema salsugineum	MAASKKSLTTFLIVTMVIILSLFGGIGEAGRSLGYGAIAKDTIPGCSSTNPKSCGEVPVNKYHRGCEKSERCRSDDSIFMNFTIKYNVLLF	91
Eutremasalsugineum_Thhalv10012096m.g	4	C	Eutrema salsugineum	MAAYKKSLTVLLFVTIILSMFCGNGEAGKWLGYGAMGKDKNPACGSKNPSECIKNPVNHYHSGCEGFEHCRHVPPRV	77
Eutremasalsugineum_Thhalv10024045m.g	4	C	Eutrema salsugineum	MAAYKKSLTVLLFITIILSIFCGNGEAGKWLGYGAMGKDKNPACGSKNPSECIKNPVNHYHSGCEGFEHCRHVTPRV	77
Eutremasalsugineum_Thhalv10017504m.g	4	C	Eutrema salsugineum	MVISKKKIVFALALIAIICIVMNKTEAESIGSGAMSKDEMGCNPPNCHKQQANPYKPGCDPIERCRGG	68
Eutremasalsugineum_Thhalv10024096m.g	4	C	Eutrema salsugineum	MKMSKSLKVILSLVFIVFLALAATKIEARAINYRDLIRGDHGMPCDKAKPGSCTKQPANPYKRGCEESQHCRGPTPSKM	79
Eutremasalsugineum_Thhalv10024053m.g	4	C	Eutrema salsugineum	MRMSKSLKVILSFVFVVFLALAAIKTEARTLNYRDLIRGDHDRLCDKAKPGSCTKQPVNPYRRGCEGSQHCRVPSPEKM	79
Glycinemax_Glyma.20G066000	4	C	Glycine max	MAMPKGMLVLLVSTLLVCSLLGQHAEARPVQIDYGVIRRDTIVGCSKRHPANCKLPRANPWRRGCEDETRCRH	73
Linumusitatissimum_Lus10002260.g	4	C	Linum usitatissimum	MMATLKFVTVFAIAAVLLSLLIVREVEAKEISYGAIGRNAGCGGRKGGICTPVPSNPYQRGCEKQAGCRSGPKKEDQALADDSVVRRSAKEEEVKKDTNDYDLSKYYDNDKEKTDEKDKTKKDDGSDKEVKEKKSDGEKEEVKPTKNEKEETNDYDLSKYYDNDKEKTDEKDKTKKDDGSDKEVKEKKSDGEKEEEKPIKKEKEETNDYDLSKYYDNDKEKTDEKDKTKKDDGSDKEVKEKKSDGEKEEVKPTKKEKEETNDYDLSKYYDNDKEKTDEKDKTKKDDGSDKEVKEKKSDGEKEEGKRKRNPQRRRKKRLTIMTLANIIATIKKRPTKKTRRRKMTEVTKK	349
Linumusitatissimum_Lus10002261.g	4	C	Linum usitatissimum	MMATLKFVTVFAIAAVLLSLLIVREVEAKEISYGAIGRNAGCGGRKGGICTPVPSNPYQRGCEKQAGCRSGPKKEDQALADDSVVRRSAKEEEVKKDTNDYDLSKYYDNDKEKTDEKDKTKKDDGSDKEVKEKKSDGEKEEVKPTKNEKEETNDYDLSKYYDNDKEKTDEKDKTKKDDGSDKEVKEKKSDGEKEEVKPTKNEKEETNDYDLSKYYDNDKEKTDEKDKTKKDDGSDKEVKEKKSDGEKEEVKPTKKEKEETNDYDLSKYYDNDKEKTDEKDKTKKDDGSDKEVKEKKSDGEKEEVKPTKNEKEETNDYDLSKYYDNDKEKTDEKDKTKKDDGSDKEVKEKKSDGEKEEVKPTKNEKEETNDYDLSKYYDNDKEKTDEKDKTKKDDGSDKE…	421
Medicagotruncatula_Medtr2g090625	4	C	Medicago truncatula	MAMTKTTLVVFLSALLICTLFTQDVEAVNIIGNPAMQRDTIPCNRRNPGSCNPVSANTYQRGCEIEDKCVRGGTPEAK	78
Medicagotruncatula_Medtr2g090725	4	C	Medicago truncatula	MAMTKTTLVAFLSALLICTFVTQDVEAGNVISNPAMQRDTIPCSKKDPGSCNQKPTNTYQRGCETEEKCRGGPGAK	76
Medicagotruncatula_Medtr3g464450	4	C	Medicago truncatula	MSKAILSVFLSTLLIFSTFTQDVKASINGYPVVFGRKQLNAARIPANPYARGCEKINRCRGGNDPPSNK	69
Medicagotruncatula_Medtr3g464490	4	C	Medicago truncatula	MSKAILSVFLSTLLIFSTFTQDVKASINGYPVVFGRKQLNAARIPANPYTRGCEKINRCRGGDNPPSRDFLVTKILG	77
Mimulusguttatus_Migut.H01251	4	C	Mimulus guttatus	MATSTRKLLVSMALVVLLVAMFLTSPAEGGRGKMIGYTHKPVPKSTPVAANPYRRGCQASLGCRQDRKLLGIDHLPIGGDTN	82
Mimulusguttatus_Migut.H01252	4	C	Mimulus guttatus	MARMLAVIMTVFLVLGAFISPLAEAKLIISYPRKYSPPIIPANPDKRGGRVEEGKNVIKYPAIGRGNGIPKQKTPPIPANPYRRGCEPSEHCRGGPKQKGDDSYYQGN	108
Mimulusguttatus_Migut.H01253	4	C	Mimulus guttatus	MARMLAVIMTVFLVLGAFISPLAEAKLIISYPRKYSPPIIPANPNKRGGREEEGKNVIKYPAIGRGNGIPKQKTPPIPANPYRRGCEPSEHCRGGPKQKGDESYYQGN	108
Mimulusguttatus_Migut.H01254	4	C	Mimulus guttatus	MARMLAVIMMVFLVLGAFISPLAEAKLIISYPRKYSPPIIPANPDKRGGRVEEGKNVIKYPAIGRGNGIPKQKTPPIPANPYRRGCEPSEHCRGGPKQKGDDSYYQGN	108
Oryzasativa_LOC_Os07g13440	4	C	Oryza sativa	MAKARVNLTVVVGLSLVALLVLTAVEDVGVSADNEIGYTTMNHDDIPGTPKLLHPGGPANTYTRGCEKEQDCRD	74
Panicumhallii_Pahal.B01261	4	C	Panicum hallii	MIGAKAKLNMTDLGMSLVVAFLLLSGAAAMEGMIGYRAIDADEPPGKNPALFHPGDIANKYTRGCETSEECRGK	74
Panicumvirgatum_Pavir.Ba03398	4	C	Panicum virgatum	MAGAKLNVTVLGMSLVVALLLPSGAAAMEGTIDYHAMDADEEPGKNRVLFRPGDVANKYRRGCESTAECRGK	72
Panicumvirgatum_Pavir.Bb00774	4	C	Panicum virgatum	MAGAKLNVTVLGIFLVVALLLSGGAAMEGTIDYHAMGADEEPGKDRALFRPGDVANKYTRGCESSEECRGK	71
Populustrichocarpa_Potri.019G102400.1	4	C	Populus trichocarpa	MSKTLMVFGLAVMVGCACFAEAAGVPTVADNKTPSPVIGYGAIGRGGNHECGPKNPKACNDVPANPYYRGCEKEDHCHNGGRKLIGEEIQVNAPVHFIQ	99
Populustrichocarpa_Potri.018G007500.1	4	C	Populus trichocarpa	MSPSNKLMALGLCMLMACTLFAGNAEATRDINYGAIVKGDHEPFCGPTHPCVKTPANGYHRGCETINKCRGGRNDNI	77
Populustrichocarpa_Potri.018G007600.1	4	C	Populus trichocarpa	MSPSNKLMALGLCMLMACTLFAGNAEATRSINYGAIVKGDHEPFCGPKHPCVKTPANRYSRGCETFYRCHGWWDR	75
Populustrichocarpa_Potri.018G007800.1	4	C	Populus trichocarpa	MSPSNKLMALGLCMLMACTLFAGNAEATRSINYGAIVKGDHEPFCGPKHPCVKTPANGYHRGCETFYRCHGWWDR	75
Populustrichocarpa_Potri.010G251100.1	4	C	Populus trichocarpa	MAASKDFVTIILWLCMLFLLVISTSGARALLTEETAAGAVKSHHPSPFVGYPAMVEGDGSILCDPKKDPQCEPKEANPWHRGCNPFDGCRG	91
Ricinuscommunis_29666.t000009	4	C	Ricinus communis	MAMPKGYVIYCLCILLVSKTLIGEVEARNCIGVLTCFGKREEKSRAPSPTYRRGDVDAKSEIEYGAINEGDPFHCGEGNEKCKREQQMNPWRRGCNQITKCRHRP	105
Ricinuscommunis_28007.t000003	4	C	Ricinus communis	MKSNEEHGCNPLHPAECKPQQVNKWKKGCGEGGKFREPGQRSVGIKTLHKTKKRNEKFRDDKMITNGALKKNKMPVCSIVNQKHCRKQQANDWQRGCQKGHKCRGDEDEEGKDKDAKLVGKKGLGLRRAGSHFGKHSKN	139
Ricinuscommunis_28007.t000004	4	C	Ricinus communis	MKEGISNGALGKNKMPVCSIVNQKHCRKQQANDWQRGCQKGHKCRGDEDEEGKDKDAKLVGKKGLGLRRAGSHFLKHSQN	80
Ricinuscommunis_30014.t000004	4	C	Ricinus communis	MLISISLLVKEANGSGIVNGVMHHNHITECSPRNPGNCRKQQANEYQRGCEKAEKCRSFPKKGRSDINPRFQLFKNFPNRKIQT	84
Ricinuscommunis_30014.t000011	4	C	Ricinus communis	MMNNISKKLRVFGLVTLVFIFLLAGEANSARIGNGALEGDVKPCTPMNHAACGQQQANQYQRGCEKGKDCRSFPKEKNQITSLTRV	86
Ricinuscommunis_29910.t000037	4	C	Ricinus communis	MMAIPEKLTVFCLGMLLCMSLLARDANATTLGNGAMEGDHDPACGPESPQGCKKGQANKYSRGCEKGEECRGPTRTRSF	79
Ricinuscommunis_29910.t000036	4	C	Ricinus communis	MAISKKLTVFCLGMLLCMSLVVRVSSSAAIGNGAMKGDDGSGCGPENRQGCKEGQGNPYSRGCEKGQDCRGP	72
Salixpurpurea_SapurV1A.2070s0010	4	C	Salix purpurea	MSKALMVFWLTVMVVGACFAGVPTVAGTNSPSPVIGYGAIGKGGNPGCSPNNPKPCNRVPANPYHRGCEKEEHCRNGGGRKLLGEGIQANAPIHFI	96
Salixpurpurea_SapurV1A.4401s0010	4	C	Salix purpurea	MSKALMVFLLTVMVVGACFAGVPTVAGTNSPSPVVGYGAIGKGGNPGCSPNNPKACNRVPANPYHRGCENEEHCRNGGGRKLLGEGIQANAPIHFI	96
Salixpurpurea_SapurV1A.0500s0230	4	C	Salix purpurea	MSKALMVFGLTVMVVCACFAGVPTVAGTNSPSPVIGYGAIGKGGNSGCSPKNPNACNHVPANPYHRGCEKEEHCRNGGGRKLLGEGIQANAPIHFV	96
Salixpurpurea_SapurV1A.1835s0050	4	C	Salix purpurea	MSKALMVFGLTVMVVCACFAGVPTVAGTNSPSPVIGYGAIGKGGNSGCSPKNPNACNHVPANPYHRGCEKEEHCRNGGGRKLLGEGIQANAPIHFV	96
Salixpurpurea_SapurV1A.0048s0730	4	C	Salix purpurea	MSKTLMVVGLAMMVICACFEDAAGQPSSPKIGYGAVGSGGSPGCSAKNPQECNKVPANPYQRGCEKENHCREGGRKLLEEGI	82
Salixpurpurea_SapurV1A.0500s0220	4	C	Salix purpurea	MSKALMVFGLTVMVVCACFAGVPTVAGTNSPPPVLGYGAIGKGGNPGCSPKNPQACNHVPANPYHRGCEKEEHCRNGGGRKLLGEGIQANAPIHFV	96
Salixpurpurea_SapurV1A.0863s0160	4	C	Salix purpurea	MSPSNKLMALGLCLLMVCTLFAGTAEATKYIGYGAIGGGDHEPECGPKHPCVKPPSNGYHRGCEAIYKCRGGGRKLLQQDSM	82
Salixpurpurea_SapurV1A.1797s0010	4	C	Salix purpurea	MSPSNKLMALGLCMLMVCTLFAENAEATKYIGYGAIGRGDHEPECGPKNPCVKPPSNAYHRGCEAIYKCRGGGRKLLQQDSI	82
Setariaitalica_Seita.2G091600	4	C	Setaria italica	MASAKKLDATAVLGLSLVALLLLSAAAAEADISYHAMGADGVPGKNHALFRPGAIANTYSRGCEAETECRGA	72
Setariaviridis_Sevir.2G094400	4	C	Setaria viridis	MASAKKLDATAVLGLSLVALLLLSAAAAEADISYHAMGADGVPGKNHALFRPGAIANTYSRGCEAETECRGA	72
Solanumlycopersicum_Solyc02g014290.1	4	C	Solanum lycopersicum	MGTSKAVIFIAMTLLLASITCEGRQIDYGALDRNRIPCNRRTNNMKNCHIGRPANPYVRGCEKINRCRSGNDIS	74
Solanumtuberosum_PGSC0003DMG400001194	4	C	Solanum tuberosum	MGTSKAVILIAMTLLLASIICEGKNIDYGALDRNRIPCDRRTNNMKNCHLGRPANPYVRACEKISRCRNGKDLS	74
Solanumtuberosum_PGSC0003DMG400019902	4	C	Solanum tuberosum	MSKTIVLLILISFISFTFFAEVSEGVKEISYGAIGENHIPCDRKSGNNVKCHLGEPETSYQRGCSPLTRCRGPQP	75
Sorghumbicolor_Sobic.002G084200	4	C	Sorghum bicolor	MGEAKLIQVTVLVALLLLSTAVQDAAAEEGMLTYHLMGADQENGRNADLFRPGPGEIANAYNRGCEAVEGCRS	73
Spirodelapolyrhiza_Spipo10G0053500	4	C	Spirodela polyrhiza	MEANSLPLSGFRRLVPCMNAPMHFSPVRPTLHQFYQRKEKRREESMARAGSWLTAAFLVLLLVAGTATAAEEVVQKDSYIGWGAMRKGGACAGNGEGCRSTPKPVNPYTRPCTPYYRCRGNPPAAEGGKH	130
Theobromacacao_Thecc1EG012643	4	C	Theobroma cacao	MSICNKFIFFCFCAMLVGSVLIGDTNANKVIGKGAMAANRELPCKGGNCLPQPSNPENRGCETIERCRHS	70
Theobromacacao_Thecc1EG012649	4	C	Theobroma cacao	MSMCKKFMLFCFCAMLVGLVLIREVNANEPIGYGAMAGGRQPPCKGDKCLPPPSNPGSRGCESIEKCRHP	70
Zeamays_GRMZM2G397242	4	C	Zea mays	MGEAKLNNVTVLLVALLLLSSGVQDAAAMPGTLNYDAIVADEPNGKNKDLYRPVANANKYTRGCEPIERCRGAR	74

## Sheet: Genome Sources
Species	Reference Publication
Amaranthus hypochondriacus	J. W. Clouse, D. Adhikary, J. T. Page, T. Ramaraj, M. K. Deyholos, J. A. Udall, D.J. Fairbanks, E. N. Jellen, and P. J. Maughan, "The Amaranth Genome: Genome, Transcriptome, and Physical Map Assembly," The Plant Genome 9, doi: 10.3835/plantgenome2015.07.0062
Amborella trichopoda	Amborella Genome Project, The Amborella genome and the evolution of flowering plants.,Science (New York, N.Y.). 2013 Dec 20; 342 6165 1241089
Ananas comosus
Aquilegia coerulea
Arabidopsis halleri
Arabidopsis lyrata	Hu TT, Pattyn P, Bakker EG, Cao J, Cheng JF, Clark RM, Fahlgren N, Fawcett JA, Grimwood J, Gundlach H, Haberer G, Hollister JD, Ossowski S, Ottilar RP, Salamov AA, Schneeberger K, Spannagl M, Wang X, Yang L, Nasrallah ME, Bergelson J, Carrington JC, Gaut BS, Schmutz J, Mayer KF, Van de Peer Y, Grigoriev IV, Nordborg M, Weigel D, Guo YL,The Arabidopsis lyrata genome sequence and the basis of rapid…
Arabidopsis thaliana	Lamesch P, Berardini TZ, Li D, Swarbreck D, Wilks C, Sasidharan R, Muller R, Dreher K, Alexander DL, Garcia-Hernandez M, Karthikeyan AS, Lee CH, Nelson WD, Ploetz L, Singh S, Wensel A, Huala E, The Arabidopsis Information Resource (TAIR): improved gene annotation and new tools., Nucleic acids research. 2012 Jan ; 40 Database issue D1202-10
Brachypodium distachyon	International Brachypodium Initiative, Genome sequencing and analysis of the model grass Brachypodium distachyon., Nature. 2010 Feb 11; 463 7282 763-8
Brachypodium stacei
Brassica rapa
Capsella grandiflora	Slotte T, Hazzouri KM, Ågren JA, Koenig D, Maumus F, Guo YL, Steige K, Platts AE, Escobar JS, Newman LK, Wang W, Mandáková T, Vello E, Smith LM, Henz SR, Steffen J, Takuno S, Brandvain Y, Coop G, Andolfatto P, Hu TT, Blanchette M, Clark RM, Quesneville H, Nordborg M, Gaut BS, Lysak MA, Jenkins J, Grimwood J, Chapman J, Prochnik S, Shu S, Rokhsar D, Schmutz J, Weigel D, Wright SI, The Capsella rub…
Capsella rubella	Slotte T, Hazzouri KM, Ågren JA, Koenig D, Maumus F, Guo YL, Steige K, Platts AE, Escobar JS, Newman LK, Wang W, Mandáková T, Vello E, Smith LM, Henz SR, Steffen J, Takuno S, Brandvain Y, Coop G, Andolfatto P, Hu TT, Blanchette M, Clark RM, Quesneville H, Nordborg M, Gaut BS, Lysak MA, Jenkins J, Grimwood J, Chapman J, Prochnik S, Shu S, Rokhsar D, Schmutz J, Weigel D, Wright SI, The Capsella rub…
Carica papaya	Ming R, Hou S, Feng Y, Yu Q, Dionne-Laporte A, Saw JH, Senin P, Wang W, Ly BV, Lewis KL, Salzberg SL, Feng L, Jones MR, Skelton RL, Murray JE, Chen C, Qian W, Shen J, Du P, Eustice M, Tong E, Tang H, Lyons E, Paull RE, Michael TP, Wall K, Rice DW, Albert H, Wang ML, Zhu YJ, Schatz M, Nagarajan N, Acob RA, Guan P, Blas A, Wai CM, Ackerman CM, Ren Y, Liu C, Wang J, Wang J, Na JK, Shakirov EV, Haas …
Chlamydomonas reinhardtii	Merchant SS, Prochnik SE, Vallon O, Harris EH, Karpowicz SJ, Witman GB, Terry A, Salamov A, Fritz-Laylin LK, Maréchal-Drouard L, Marshall WF, Qu LH, Nelson DR, Sanderfoot AA, Spalding MH, Kapitonov VV, Ren Q, Ferris P, Lindquist E, Shapiro H, Lucas SM, Grimwood J, Schmutz J, Cardol P, Cerutti H, Chanfreau G, Chen CL, Cognat V, Croft MT, Dent R, Dutcher S, Fernández E, Fukuzawa H, González-Ballest…
Citrus clementina	Wu GA, Prochnik S, Jenkins J, Salse J, Hellsten U, Murat F, Perrier X, Ruiz M, Scalabrin S, Terol J, Takita MA, Labadie K, Poulain J, Couloux A, Jabbari K, Cattonaro F, Del Fabbro C, Pinosio S, Zuccolo A, Chapman J, Grimwood J, Tadeo FR, Estornell LH, Muñoz-Sanz JV, Ibanez V, Herrero-Ortega A, Aleza P, Pérez-Pérez J, Ramón D, Brunel D, Luro F, Chen C, Farmerie WG, Desany B, Kodira C, Mohiuddin M,…
Citrus sinensis	Wu GA, Prochnik S, Jenkins J, Salse J, Hellsten U, Murat F, Perrier X, Ruiz M, Scalabrin S, Terol J, Takita MA, Labadie K, Poulain J, Couloux A, Jabbari K, Cattonaro F, Del Fabbro C, Pinosio S, Zuccolo A, Chapman J, Grimwood J, Tadeo FR, Estornell LH, Muñoz-Sanz JV, Ibanez V, Herrero-Ortega A, Aleza P, Pérez-Pérez J, Ramón D, Brunel D, Luro F, Chen C, Farmerie WG, Desany B, Kodira C, Mohiuddin M,…
Coccomyxa subellipsoidea C-169
Cucumis sativus
Eucalyptus grandis	Myburg AA, Grattapaglia D, Tuskan GA, Hellsten U, Hayes RD, Grimwood J, Jenkins J, Lindquist E, Tice H, Bauer D, Goodstein DM, Dubchak I, Poliakov A, Mizrachi E, Kullan AR, Hussey SG, Pinard D, van der Merwe K, Singh P, van Jaarsveld I, Silva-Junior OB, Togawa RC, Pappas MR, Faria DA, Sansaloni CP, Petroli CD, Yang X, Ranjan P, Tschaplinski TJ, Ye CY, Li T, Sterck L, Vanneste K, Murat F, Soler M,…
Eutrema salsugineum	Yang R, Jarvis DE, Chen H, Beilstein MA, Grimwood J, Jenkins J, Shu S, Prochnik S, Xin M, Ma C, Schmutz J, Wing RA, Mitchell-Olds T, Schumaker KS, Wang X, The Reference Genome of the Halophytic Plant Eutrema salsugineum., Frontiers in plant science. 2013 ; 4 46
Fragaria vesca	Shulaev V, Sargent DJ, Crowhurst RN, Mockler TC, Folkerts O, Delcher AL, Jaiswal P, Mockaitis K, Liston A, Mane SP, Burns P, Davis TM, Slovin JP, Bassil N, Hellens RP, Evans C, Harkins T, Kodira C, Desany B, Crasta OR, Jensen RV, Allan AC, Michael TP, Setubal JC, Celton JM, Rees DJ, Williams KP, Holt SH, Ruiz Rojas JJ, Chatterjee M, Liu B, Silva H, Meisel L, Adato A, Filichkin SA, Troggio M, Viol…
Glycine max
Gossypium raimondii	Paterson AH, Wendel JF, Gundlach H, Guo H, Jenkins J, Jin D, Llewellyn D, Showmaker KC, Shu S, Udall J, Yoo MJ, Byers R, Chen W, Doron-Faigenboim A, Duke MV, Gong L, Grimwood J, Grover C, Grupp K, Hu G, Lee TH, Li J, Lin L, Liu T, Marler BS, Page JT, Roberts AW, Romanel E, Sanders WS, Szadkowski E, Tan X, Tang H, Xu C, Wang J, Wang Z, Zhang D, Zhang L, Ashrafi H, Bedon F, Bowers JE, Brubaker CL, …
Linum usitatissimum	Wang Z, Hobson N, Galindo L, Zhu S, Shi D, McDill J, Yang L, Hawkins S, Neutelings G, Datla R, Lambert G, Galbraith DW, Grassa CJ, Geraldes A, Cronk QC, Cullis C, Dash PK, Kumar PA, Cloutier S, Sharpe AG, Wong GK, Wang J, Deyholos MK, The genome of flax (Linum usitatissimum) assembled de novo from short shotgun sequence reads., The Plant journal : for cell and molecular biology. 2012 Nov ; 72 3 4…
Malus domestica	Velasco R, Zharkikh A, Affourtit J, Dhingra A, Cestaro A, Kalyanaraman A, Fontana P, Bhatnagar SK, Troggio M, Pruss D, Salvi S, Pindo M, Baldi P, Castelletti S, Cavaiuolo M, Coppola G, Costa F, Cova V, Dal Ri A, Goremykin V, Komjanc M, Longhi S, Magnago P, Malacarne G, Malnoy M, Micheletti D, Moretto M, Perazzolli M, Si-Ammour A, Vezzulli S, Zini E, Eldredge G, Fitzgerald LM, Gutin N, Lanchbury J…
Medicago truncatula	Young ND, Debellé F, Oldroyd GE, Geurts R, Cannon SB, Udvardi MK, Benedito VA, Mayer KF, Gouzy J, Schoof H, Van de Peer Y, Proost S, Cook DR, Meyers BC, Spannagl M, Cheung F, De Mita S, Krishnakumar V, Gundlach H, Zhou S, Mudge J, Bharti AK, Murray JD, Naoumkina MA, Rosen B, Silverstein KA, Tang H, Rombauts S, Zhao PX, Zhou P, Barbe V, Bardou P, Bechner M, Bellec A, Berger A, Bergès H, Bidwell S,…
Micromonas pusilla	Worden AZ, Lee JH, Mock T, Rouzé P, Simmons MP, Aerts AL, Allen AE, Cuvelier ML, Derelle E, Everett MV, Foulon E, Grimwood J, Gundlach H, Henrissat B, Napoli C, McDonald SM, Parker MS, Rombauts S, Salamov A, Von Dassow P, Badger JH, Coutinho PM, Demir E, Dubchak I, Gentemann C, Eikrem W, Gready JE, John U, Lanier W, Lindquist EA, Lucas S, Mayer KF, Moreau H, Not F, Otillar R, Panaud O, Pangilinan…
Mimulus guttatus	Hellsten U, Wright KM, Jenkins J, Shu S, Yuan Y, Wessler SR, Schmutz J, Willis JH, Rokhsar DS, Fine-scale variation in meiotic recombination in Mimulus inferred from population shotgun sequencing., Proceedings of the National Academy of Sciences of the United States of America. 2013 Nov 26; 110 48 19478-82
Musa acuminata	Droc G, Larivière D, Guignon V, Yahiaoui N, This D, Garsmeur O, Dereeper A, Hamelin C, Argout X, Dufayard JF, Lengelle J, Baurens FC, Cenci A, Pitollat B, D'Hont A, Ruiz M, Rouard M, Bocs S, The banana genome hub., Database : the journal of biological databases and curation. 2013 ; 2013 bat035
Oryza sativa	Ouyang S, Zhu W, Hamilton J, Lin H, Campbell M, Childs K, Thibaud-Nissen F, Malek RL, Lee Y, Zheng L, Orvis J, Haas B, Wortman J, Buell CR, The TIGR Rice Genome Annotation Resource: improvements and new features., Nucleic acids research. 2007 Jan ; 35 Database issue D883-7
Ostreococcus lucimarinus	Palenik B, Grimwood J, Aerts A, Rouzé P, Salamov A, Putnam N, Dupont C, Jorgensen R, Derelle E, Rombauts S, Zhou K, Otillar R, Merchant SS, Podell S, Gaasterland T, Napoli C, Gendler K, Manuell A, Tai V, Vallon O, Piganeau G, Jancek S, Heijde M, Jabbari K, Bowler C, Lohr M, Robbens S, Werner G, Dubchak I, Pazour GJ, Ren Q, Paulsen I, Delwiche C, Schmutz J, Rokhsar D, Van de Peer Y, Moreau H, Grig…
Panicum hallii
Panicum virgatum
Phaseolus vulgaris
Physcomitrella patens
Populus trichocarpa	Tuskan GA, Difazio S, Jansson S, Bohlmann J, Grigoriev I, Hellsten U, Putnam N, Ralph S, Rombauts S, Salamov A, Schein J, Sterck L, Aerts A, Bhalerao RR, Bhalerao RP, Blaudez D, Boerjan W, Brun A, Brunner A, Busov V, Campbell M, Carlson J, Chalot M, Chapman J, Chen GL, Cooper D, Coutinho PM, Couturier J, Covert S, Cronk Q, Cunningham R, Davis J, Degroeve S, Déjardin A, Depamphilis C, Detter J, Di…
Prunus persica	International Peach Genome Initiative, Verde I, Abbott AG, Scalabrin S, Jung S, Shu S, Marroni F, Zhebentyayeva T, Dettori MT, Grimwood J, Cattonaro F, Zuccolo A, Rossini L, Jenkins J, Vendramin E, Meisel LA, Decroocq V, Sosinski B, Prochnik S, Mitros T, Policriti A, Cipriani G, Dondini L, Ficklin S, Goodstein DM, Xuan P, Del Fabbro C, Aramini V, Copetti D, Gonzalez S, Horner DS, Falchi R, Lucas …
Ricinus communis	Chan AP, Crabtree J, Zhao Q, Lorenzi H, Orvis J, Puiu D, Melake-Berhan A, Jones KM, Redman J, Chen G, Cahoon EB, Gedil M, Stanke M, Haas BJ, Wortman JR, Fraser-Liggett CM, Ravel J, Rabinowicz PD, Draft genome sequence of the oilseed species Ricinus communis., Nature biotechnology. 2010 Sep ; 28 9 951-6
Salix purpurea
Selaginella moellendorffii	Banks JA, Nishiyama T, Hasebe M, Bowman JL, Gribskov M, dePamphilis C, Albert VA, Aono N, Aoyama T, Ambrose BA, Ashton NW, Axtell MJ, Barker E, Barker MS, Bennetzen JL, Bonawitz ND, Chapple C, Cheng C, Correa LG, Dacre M, DeBarry J, Dreyer I, Elias M, Engstrom EM, Estelle M, Feng L, Finet C, Floyd SK, Frommer WB, Fujita T, Gramzow L, Gutensohn M, Harholt J, Hattori M, Heyl A, Hirai T, Hiwatashi Y…
Setaria italica	Bennetzen JL, Schmutz J, Wang H, Percifield R, Hawkins J, Pontaroli AC, Estep M, Feng L, Vaughn JN, Grimwood J, Jenkins J, Barry K, Lindquist E, Hellsten U, Deshpande S, Wang X, Wu X, Mitros T, Triplett J, Yang X, Ye CY, Mauro-Herrera M, Wang L, Li P, Sharma M, Sharma R, Ronald PC, Panaud O, Kellogg EA, Brutnell TP, Doust AN, Tuskan GA, Rokhsar D, Devos KM, Reference genome sequence of the model …
Setaria viridis	Bennetzen JL, Schmutz J, Wang H, Percifield R, Hawkins J, Pontaroli AC, Estep M, Feng L, Vaughn JN, Grimwood J, Jenkins J, Barry K, Lindquist E, Hellsten U, Deshpande S, Wang X, Wu X, Mitros T, Triplett J, Yang X, Ye CY, Mauro-Herrera M, Wang L, Li P, Sharma M, Sharma R, Ronald PC, Panaud O, Kellogg EA, Brutnell TP, Doust AN, Tuskan GA, Rokhsar D, Devos KM, Reference genome sequence of the model …
Solanum lycopersicum	Tomato Genome Consortium, The tomato genome sequence provides insights into fleshy fruit evolution., Nature. 2012 May 30; 485 7400 635-41
Solanum tuberosum	Potato Genome Sequencing Consortium, Xu X, Pan S, Cheng S, Zhang B, Mu D, Ni P, Zhang G, Yang S, Li R, Wang J, Orjeda G, Guzman F, Torres M, Lozano R, Ponce O, Martinez D, De la Cruz G, Chakrabarti SK, Patil VU, Skryabin KG, Kuznetsov BB, Ravin NV, Kolganova TV, Beletsky AV, Mardanov AV, Di Genova A, Bolser DM, Martin DM, Li G, Yang Y, Kuang H, Hu Q, Xiong X, Bishop GJ, Sagredo B, Mejía N, Zagors…
Sorghum bicolor
Spirodela polyrhiza	Wang W, Haberer G, Gundlach H, Gläßer C, Nussbaumer T, Luo MC, Lomsadze A, Borodovsky M, Kerstetter RA, Shanklin J, Byrant DW, Mockler TC, Appenroth KJ, Grimwood J, Jenkins J, Chow J, Choi C, Adam C, Cao XH, Fuchs J, Schubert I, Rokhsar D, Schmutz J, Michael TP, Mayer KF, Messing J, The Spirodela polyrhiza genome reveals insights into its neotenous reduction fast growth and aquatic lifestyle., Na…
Theobroma cacao	Motamayor JC, Mockaitis K, Schmutz J, Haiminen N, Livingstone D, Cornejo O, Findley SD, Zheng P, Utro F, Royaert S, Saski C, Jenkins J, Podicheti R, Zhao M, Scheffler BE, Stack JC, Feltus FA, Mustiga GM, Amores F, Phillips W, Marelli JP, May GD, Shapiro H, Ma J, Bustamante CD, Schnell RJ, Main D, Gilbert D, Parida L, Kuhn DN, The genome sequence of the most widely cultivated cacao type and its us…
Vitis vinifera	Jaillon O, Aury JM, Noel B, Policriti A, Clepet C, Casagrande A, Choisne N, Aubourg S, Vitulo N, Jubin C, Vezzi A, Legeai F, Hugueney P, Dasilva C, Horner D, Mica E, Jublot D, Poulain J, Bruyère C, Billault A, Segurens B, Gouyvenoux M, Ugarte E, Cattonaro F, Anthouard V, Vico V, Del Fabbro C, Alaux M, Di Gaspero G, Dumas V, Felice N, Paillard S, Juman I, Moroldo M, Scalabrin S, Canaguier A, Le Cl…
Volvox carteri	Prochnik SE, Umen J, Nedelcu AM, Hallmann A, Miller SM, Nishii I, Ferris P, Kuo A, Mitros T, Fritz-Laylin LK, Hellsten U, Chapman J, Simakov O, Rensing SA, Terry A, Pangilinan J, Kapitonov V, Jurka J, Salamov A, Shapiro H, Schmutz J, Grimwood J, Lindquist E, Lucas S, Grigoriev IV, Schmitt R, Kirk D, Rokhsar DS, Genomic analysis of organismal complexity in the multicellular green alga Volvox carte…
Zea mays	Schnable PS, Ware D, Fulton RS, Stein JC, Wei F, Pasternak S, Liang C, Zhang J, Fulton L, Graves TA, Minx P, Reily AD, Courtney L, Kruchowski SS, Tomlinson C, Strong C, Delehaunty K, Fronick C, Courtney B, Rock SM, Belter E, Du F, Kim K, Abbott RM, Cotton M, Levy A, Marchetto P, Ochoa K, Jackson SM, Gillam B, Chen W, Yan L, Higginbotham J, Cardenas M, Waligorski J, Applebaum E, Phelps L, Falcone …
Zostera marina	Olsen JL, Rouzé P, Verhelst B, Lin YC, Bayer T, Collen J, Dattolo E, De Paoli E, Dittami S, Maumus F, Michel G, Kersting A, Lauritano C, Lohaus R, Töpel M, Tonon T, Vanneste K, Amirebrahimi M, Brakel J, Boström C, Chovatia M, Grimwood J, Jenkins JW, Jueterbock A, Mraz A, Stam WT, Tice H, Bornberg-Bauer E, Green PJ, Pearson GA, Procaccini G, Duarte CM, Schmutz J, Reusch TB, Van de Peer Y, The geno…
