# Supplementary material for: A Comprehensive Analysis of RALF Proteins in Green Plants Suggests There Are Two Distinct Functional Groups
Source: Front Plant Sci. 2017 Jan 24;8:37. doi: 10.3389/fpls.2017.00037 (PMC5258720; doi:10.3389/fpls.2017.00037)
Supplement: Table S2 — A comparison of the RALF identification methods used by our study and Pfam. [file Table2.XLSX]

## Sheet: Sheet1
Species	Pfam Entry	Our Study
Amborella trichopoda	10	9
Arabidopsis lyrata	36	33
Arabidopsis thaliana	36	37
Brachypodium distachyon	12	10
Brassica rapa	33	32
Capsella rubella	32	33
Citrus clementina	13	13
Citrus sinensis	15	14
Cucumis sativus	16	13
Eucalyptus grandis	13	16
Eutrema salsugineum	37	35
Glycine max	26	23
Gossypium raimondii	36	33
Medicago truncatula	13	13
Musa acuminata	13	13
Oryza sativa	14	14
Phaseolus vulgaris	9	9
Populus trichocarpa	25	20
Prunus persica	12	13
Ricinus communis	19	18
Setaria italica	11	15
Solanum lycopersicum	8	8
Solanum tuberosum	13	16
Sorghum bicolor	11	16
Theobroma cacao	15	13
Vitis vinifera	5	4
Zea mays	21	20
Zostera marina	7	7
TOTAL	511	500
